# Supplementary material for: Microbial Hub Taxa Link Host and Abiotic Factors to Plant Microbiome Variation
Source: PLoS Biol. 2016 Jan 20;14(1):e1002352. doi: 10.1371/journal.pbio.1002352 (PMC4720289; doi:10.1371/journal.pbio.1002352)
Supplement: S1 Data — (XLSX) [file pbio.1002352.s001.xlsx]

## Sheet: Fig1A
Bacteria V3/V4
Endophyte CCA Plot Axis 1 and 2						Contrained ordination percent correlated to Location
	CA1	CA2	Location	Samp. Time			% Correlated	p-value*
G.BacV3.16	-0.363818	0.536317	EY	F		Endophyte	29.3689	0.00670067
G.BacV3.19	-0.514733	0.550672	JUG	F
G.BacV3.13	-0.488753	0.0980168	ERG	F		Epiphyte	27.0766	0.0080008
G.BacV3.18	-0.606398	0.550233	JUG	F		Contrained ordination percent correlated to Sampling Time
G.BacV3.11	-0.0905633	0.174794	WH	F			% Correlated	p-value*
G.BacV3.20	-0.0787863	0.806018	PFN	F		Endophyte	10.6914	0
G.BacV3.15	-0.360281	0.443712	EY	F
G.BacV3.14	-0.169191	0.24757	ERG	F		Epiphyte	10.6997	0
E.BacV3.15	3.50805	0.318236	PFN	S
D.BacV3.18	0.135417	-2.70334	ERG	S		* The anova implementation in the R-package Vegan is "lazy" - if after the specified number of permutations the p-value is clearly significant, a value of 0 is reported
D.BacV3.17	-0.262676	-3.255	ERG	S
D.BacV3.19	-0.249815	-0.749706	JUG	S
G.BacV3.17	-0.643529	0.584398	EY	F
E.BacV3.14	0.343358	-0.181948	EY	S
C.BacV3.20	0.0126697	-0.253878	WH	S
E.BacV3.12	1.01771	0.0971344	EY	S
C.BacV3.19	0.220143	0.0128052	WH	S
G.BacV3.12	-1.03173	0.428619	WH	F
Fungi ITS1
Endophyte CCA Plot Axis 1 and 2						Contrained ordination percent correlated to Location
	CA1	CA2	Location	Samp. Time			% Correlated	p-value*
D.Ftrad.17	-0.217204	0.606255	ERG	S		Endophyte	25.6164	0.0729073
D.Ftrad.18	0.0782533	0.372215	ERG	S
G.Ftrad.18	-0.662227	1.01357	JUG	F		Epiphyte	29.6199	0
C.Ftrad.19	0.721159	0.589835	WH	S		Contrained ordination percent correlated to Sampling Time
E.Ftrad.12	0.61964	-0.259494	EY	S			% Correlated	p-value*
G.Ftrad.16	-1.29519	0.619572	EY	F		Endophyte	10.2868	0
C.Ftrad.20	0.697406	0.374372	WH	S
G.Ftrad.15	-0.631409	0.543021	EY	F		Epiphyte	11.138	0
G.Ftrad.13	-0.369458	0.951097	ERG	F
D.Ftrad.19	0.92844	-0.549183	JUG	S		* The anova implementation in the R-package Vegan is "lazy" - if after the specified number of permutations the p-value is clearly significant, a value of 0 is reported
E.Ftrad.14	1.012	-0.559826	EY	S
G.Ftrad.20	-1.56165	-1.95172	PFN	F
G.Ftrad.11	-0.612127	0.00937065	WH	F
G.Ftrad.17	-2.31784	-2.52695	EY	F
G.Ftrad.14	-0.40891	0.0712984	ERG	F
G.Ftrad.19	-0.393086	1.22587	JUG	F
E.Ftrad.15	0.484234	-0.146042	PFN	S
D.Ftrad.20	2.09872	-1.66044	JUG	S
Oomycete ITS1
Endophyte CCA Plot Axis 1 and 2						Contrained ordination percent correlated to Location
	CA1	CA2	Location	Samp. Time			% Correlated	p-value*
G.Otrad.12	-2.30886	-0.615152	WH	F		Endophyte	36.828	0.0288029
G.Otrad.17	0.94744	-1.82972	EY	F
G.Otrad.15	0.451996	-0.246839	EY	F		Epiphyte	44.7433	0.0541054
G.Otrad.16	0.708798	-0.934194	EY	F		Contrained ordination percent correlated to Sampling Time
G.Otrad.13	0.391435	1.24989	ERG	F			% Correlated	p-value*
G.Otrad.19	0.199232	1.07185	JUG	F		Endophyte	8.06372	0.327233
G.Otrad.11	-0.032581	0.857122	WH	F
G.Otrad.14	0.527605	1.37602	ERG	F		Epiphyte	13.9206	0.0921092
E.Otrad.12	0.588457	-1.03898	EY	S
D.Otrad.19	0.122811	1.00106	JUG	S		* The anova implementation in the R-package Vegan is "lazy" - if after the specified number of permutations the p-value is clearly significant, a value of 0 is reported
E.Otrad.14	0.751934	-0.287191	EY	S
E.Otrad.13	0.527605	1.37602	EY	S
G.Otrad.18	-1.73101	0.141382	JUG	F
G.Otrad.20	0.745778	-2.27882	PFN	F
D.Otrad.20	0.109948	1.39078	JUG	S
C.Otrad.20	0.742716	-0.379947	WH	S
E.Otrad.15	-0.195662	-0.254451	PFN	S
C.Otrad.19	0.527605	1.37602	WH	S
D.Otrad.18	0.527605	1.37602	ERG	S
D.Otrad.17	0.683211	0.105796	ERG	S

## Sheet: Fig1B
Bacteria V3/V4
Endophyte CCA Plot Axis 1 and 2					Contrained ordination percent correlated to Accession
	CA1	CA2	Ecotype			% Correlated	p-value*
B.BacV3.6	-0.218142	0.806892	W		Endophyte	30.5	0.047047
B.BacV3.7	-0.268561	-0.375172	W
B.BacV3.10	-0.633495	-1.65648	C		Epiphyte	27.1	0.26026
B.BacV3.9	0.196899	1.04621	C
B.BacV3.18	-0.278594	0.20098	C		* The anova implementation in the R-package Vegan is "lazy" - if after the specified number of permutations the p-value is clearly significant, a value of 0 is reported
B.BacV3.20	-0.616791	1.05166	K
E.BacV3.11	2.55422	-0.211182	K
B.BacV3.8	-0.292871	0.534415	W
B.BacV3.19	-0.692262	1.91809	K
Fungi ITS1
Endophyte CCA Plot Axis 1 and 2					Contrained ordination percent correlated to Accession
	CA1	CA2	Ecotype			% Correlated	p-value*
B.Ftrad.20	-1.25192	1.23175	K		Endophyte	24.3	0.616617
B.Ftrad.19	-0.763266	0.48883	K
E.Ftrad.11	0.388311	-1.1375	K		Epiphyte	25.5	0.52953
B.Ftrad.9	-0.42968	-0.402443	C
B.Ftrad.10	0.390059	-0.251911	C		* The anova implementation in the R-package Vegan is "lazy" - if after the specified number of permutations the p-value is clearly significant, a value of 0 is reported
B.Ftrad.18	-0.0648113	-0.279785	C
B.Ftrad.8	-0.8362	0.581429	W
B.Ftrad.7	2.23893	1.26112	W
B.Ftrad.6	0.183158	-1.94433	W
Oomycete ITS1
Endophyte CCA Plot Axis 1 and 2					Contrained ordination percent correlated to Accession
	CA1	CA2	Ecotype			% Correlated	p-value*
B.Otrad.6	-0.905319	-0.558515	W		Endophyte	55	0.129129
B.Otrad.19	-0.555881	-0.638148	K
B.Otrad.7	-0.905319	-0.558515	W		Epiphyte	46.1	0.033033
E.Otrad.11	1.39918	0.446662	K
B.Otrad.20	0.555584	-0.801581	K		* The anova implementation in the R-package Vegan is "lazy" - if after the specified number of permutations the p-value is clearly significant, a value of 0 is reported
B.Otrad.10	-1.03795	2.44272	C
B.Otrad.9	-0.905319	-0.558515	C

## Sheet: Fig2A
Fig 2A was generated with Cytoscape v3.2.0
Cytoscape Settings:
Edge Property	Parameter	Cont/Discrete	Value - Setting	Value - Setting		Node Property	Parameter	Cont/Discrete	Value - Setting	Value - Setting	Value - Setting
Type	Slope	Discrete	Neg - Dashed	Pos - Solid		Size	Degree	Continuous	0 - 10	53 - 50
Color	Slope	Discrete	Neg - Black	Pos - Orange		Color	Kingdom	Discrete	Bacteria - Blue	Chromalveolata - Green	Fungi - Red
Transparency	stm_rsqadj	Continuous	3 - 30	7.0274 - 150		Border	EndoEpi	Discrete	Endo - Black	Epi - None
Width	stm_rsqadj	Continuous	3 - 0	7.0274 - 15
Edges						Nodes
Source Taxa	Target Taxa	slope	stm_rsqadj			Taxonomy	Kingdom	Compartment	Degree
Endo_k__Bacteria;p__Proteobacteria;c__Betaproteobacteria;o__Burkholderiales;f__Comamonadaceae;g__Pelomonas	Endo_k__Chromalveolata;p__Stramenopiles;c__Oomycetes;o__Albuginales;f__Albuginaceae;g__Albugo	-0.617407	7.02744			Endo_k__Chromalveolata;p__Stramenopiles;c__Oomycetes;o__Albuginales;f__Albuginaceae;g__Albugo	Endo_k__Chromalveolata	Endo	44
Endo_k__Chromalveolata;p__Stramenopiles;c__Oomycetes;o__Albuginales;f__Albuginaceae;g__Albugo	Epi_k__Bacteria;p__Gemmatimonadetes;c__Gemmatimonadetes;Other;Other;Other	-1.67613	6.69239			Epi_k__Bacteria;p__Proteobacteria;c__Alphaproteobacteria;o__Rhizobiales;Other;Other	Epi_k__Bacteria	Epi	41
Endo_k__Chromalveolata;p__Stramenopiles;c__Oomycetes;o__Albuginales;f__Albuginaceae;g__Albugo	Epi_k__Bacteria;p__Proteobacteria;c__Alphaproteobacteria;o__Ellin329;f__;g__	-1.94602	6.26278			Epi_k__Fungi;p__Basidiomycota;c__Tremellomycetes;o__Tremellales;f__Incertae sedis;g__Dioszegia	Epi_k__Fungi	Epi	41
Epi_k__Fungi;p__Basidiomycota;c__Tremellomycetes;o__Tremellales;f__Incertae sedis;g__Dioszegia	Epi_k__Fungi;p__Basidiomycota;c__Tremellomycetes;o__Cystofilobasidiales;f__Cystofilobasidiaceae;g__Udeniomyces	0.731417	5.75947			Epi_k__Bacteria;p__Actinobacteria;c__Acidimicrobiia;o__Acidimicrobiales;Other;Other	Epi_k__Bacteria	Epi	40
Endo_k__Bacteria;p__Proteobacteria;c__Alphaproteobacteria;o__Sphingomonadales;f__Sphingomonadaceae;g__Sphingomonas	Epi_k__Bacteria;p__Proteobacteria;c__Alphaproteobacteria;o__Rhizobiales;f__Methylobacteriaceae;g__Methylobacterium	1.27624	5.72996			Epi_k__Bacteria;p__Proteobacteria;c__Betaproteobacteria;o__Burkholderiales;f__Comamonadaceae;Other	Epi_k__Bacteria	Epi	38
Epi_k__Bacteria;p__Proteobacteria;c__Alphaproteobacteria;o__Rhizobiales;Other;Other	Epi_k__Bacteria;p__Proteobacteria;c__Betaproteobacteria;o__Burkholderiales;f__Comamonadaceae;Other	0.825207	5.69054			Epi_k__Bacteria;p__Actinobacteria;c__Actinobacteria;o__Actinomycetales;f__Mycobacteriaceae;g__Mycobacterium	Epi_k__Bacteria	Epi	36
Epi_k__Bacteria;p__Proteobacteria;c__Deltaproteobacteria;o__Myxococcales;Other;Other	Epi_k__Bacteria;p__[Thermi];c__Deinococci;o__Deinococcales;f__Deinococcaceae;g__Deinococcus	-0.743561	5.67135			Epi_k__Bacteria;p__Planctomycetes;c__Planctomycetia;o__Gemmatales;f__Isosphaeraceae;g__	Epi_k__Bacteria	Epi	34
Epi_k__Bacteria;p__Proteobacteria;c__Betaproteobacteria;o__Burkholderiales;f__Comamonadaceae;Other	Epi_k__Bacteria;p__Proteobacteria;c__Alphaproteobacteria;o__Caulobacterales;f__Caulobacteraceae;Other	0.605129	5.63761			Epi_k__Bacteria;p__Proteobacteria;c__Alphaproteobacteria;o__Caulobacterales;f__Caulobacteraceae;g__Caulobacter	Epi_k__Bacteria	Epi	34
Epi_k__Bacteria;p__Actinobacteria;c__Actinobacteria;o__Actinomycetales;f__Pseudonocardiaceae;g__Actinomycetospora	Epi_k__Bacteria;p__Bacteroidetes;c__Cytophagia;o__Cytophagales;f__Cytophagaceae;g__Hymenobacter	-1.09886	5.57823			Epi_k__Bacteria;p__Bacteroidetes;c__Cytophagia;o__Cytophagales;f__Cytophagaceae;g__Hymenobacter	Epi_k__Bacteria	Epi	33
Epi_k__Bacteria;p__Planctomycetes;c__Planctomycetia;o__Gemmatales;f__Isosphaeraceae;Other	Epi_k__Bacteria;p__Planctomycetes;c__Planctomycetia;o__Gemmatales;f__Isosphaeraceae;g__	0.704254	5.46445			Epi_k__Bacteria;p__Proteobacteria;c__Alphaproteobacteria;o__Rhizobiales;f__Hyphomicrobiaceae;g__Rhodoplanes	Epi_k__Bacteria	Epi	31
Epi_k__Bacteria;p__Gemmatimonadetes;c__Gemmatimonadetes;o__Gemmatimonadales;f__Gemmatimonadaceae;g__Gemmatimonas	Epi_k__Chromalveolata;p__Stramenopiles;c__Oomycetes;o__Albuginales;f__Albuginaceae;g__Albugo	-0.411015	5.38709			Epi_k__Bacteria;p__Proteobacteria;c__Alphaproteobacteria;o__Rhizobiales;f__Hyphomicrobiaceae;Other	Epi_k__Bacteria	Epi	31
Endo_k__Chromalveolata;p__Stramenopiles;c__Oomycetes;o__Albuginales;f__Albuginaceae;g__Albugo	Epi_k__Bacteria;p__Bacteroidetes;c__Cytophagia;o__Cytophagales;f__Cytophagaceae;g__	-1.30471	5.37183			Epi_k__Bacteria;p__Proteobacteria;c__Deltaproteobacteria;o__Myxococcales;Other;Other	Epi_k__Bacteria	Epi	30
Epi_k__Bacteria;p__Bacteroidetes;c__[Rhodothermi];o__[Rhodothermales];f__Rhodothermaceae;g__Rubricoccus	Epi_k__Bacteria;p__Proteobacteria;c__Alphaproteobacteria;o__Rhizobiales;f__Beijerinckiaceae;g__	0.886489	5.25724			Epi_k__Bacteria;p__Proteobacteria;c__Alphaproteobacteria;o__Rhodospirillales;f__;g__	Epi_k__Bacteria	Epi	29
Endo_k__Chromalveolata;p__Stramenopiles;c__Oomycetes;o__Albuginales;f__Albuginaceae;g__Albugo	Endo_k__Chromalveolata;p__Stramenopiles;c__Oomycetes;o__Peronosporales;f__Peronosporaceae;g__Hyaloperonospora	-0.657462	5.21541			Epi_k__Bacteria;p__Actinobacteria;c__Acidimicrobiia;o__Acidimicrobiales;f__C111;g__	Epi_k__Bacteria	Epi	28
Epi_k__Bacteria;p__Proteobacteria;c__Betaproteobacteria;o__Burkholderiales;f__Comamonadaceae;Other	Epi_k__Bacteria;p__Proteobacteria;c__Alphaproteobacteria;o__Rhizobiales;f__Rhizobiaceae;Other	0.662447	5.18599			Epi_k__Bacteria;p__Proteobacteria;c__Alphaproteobacteria;o__Ellin329;f__;g__	Epi_k__Bacteria	Epi	28
Epi_k__Bacteria;p__Proteobacteria;c__Deltaproteobacteria;o__Myxococcales;Other;Other	Epi_k__Bacteria;p__Proteobacteria;c__Alphaproteobacteria;o__Rhizobiales;f__Phyllobacteriaceae;Other	0.94525	5.1756			Epi_k__Bacteria;p__Proteobacteria;c__Gammaproteobacteria;o__Xanthomonadales;f__Sinobacteraceae;Other	Epi_k__Bacteria	Epi	27
Endo_k__Chromalveolata;p__Stramenopiles;c__Oomycetes;o__Albuginales;f__Albuginaceae;g__Albugo	Epi_k__Bacteria;p__Proteobacteria;c__Deltaproteobacteria;o__Myxococcales;Other;Other	-1.26961	5.11011			Epi_k__Bacteria;p__Verrucomicrobia;c__Verrucomicrobiae;o__Verrucomicrobiales;f__Verrucomicrobiaceae;g__	Epi_k__Bacteria	Epi	25
Epi_k__Bacteria;p__Proteobacteria;c__Deltaproteobacteria;o__Myxococcales;Other;Other	Epi_k__Bacteria;p__Proteobacteria;c__Alphaproteobacteria;o__Rhodospirillales;f__;g__	0.884294	5.07772			Epi_k__Bacteria;p__[Thermi];c__Deinococci;o__Deinococcales;f__Deinococcaceae;g__Deinococcus	Epi_k__Bacteria	Epi	24
Endo_k__Chromalveolata;p__Stramenopiles;c__Oomycetes;o__Albuginales;f__Albuginaceae;g__Albugo	Epi_k__Bacteria;p__Proteobacteria;c__Alphaproteobacteria;o__Rhodospirillales;f__Rhodospirillaceae;g__	-1.97045	5.01971			Epi_k__Bacteria;p__Bacteroidetes;c__Cytophagia;o__Cytophagales;f__Cytophagaceae;g__	Epi_k__Bacteria	Epi	23
Endo_k__Bacteria;p__Proteobacteria;c__Gammaproteobacteria;o__Pseudomonadales;f__Pseudomonadaceae;g__Pseudomonas	Epi_k__Bacteria;p__[Thermi];c__Deinococci;o__Deinococcales;f__Deinococcaceae;g__Deinococcus	0.518163	5.00703			Epi_k__Bacteria;p__Actinobacteria;c__Actinobacteria;o__Actinomycetales;f__Nakamurellaceae;g__	Epi_k__Bacteria	Epi	21
Epi_k__Bacteria;p__Verrucomicrobia;c__Verrucomicrobiae;o__Verrucomicrobiales;f__Verrucomicrobiaceae;g__	Epi_k__Bacteria;p__Actinobacteria;c__Acidimicrobiia;o__Acidimicrobiales;Other;Other	1.1514	4.94865			Epi_k__Bacteria;p__Proteobacteria;c__Alphaproteobacteria;o__Rhizobiales;f__Phyllobacteriaceae;Other	Epi_k__Bacteria	Epi	19
Endo_k__Chromalveolata;p__Stramenopiles;c__Oomycetes;o__Albuginales;f__Albuginaceae;g__Albugo	Epi_k__Bacteria;p__Proteobacteria;c__Betaproteobacteria;o__Burkholderiales;f__Comamonadaceae;Other	-1.71515	4.93863			Epi_k__Bacteria;p__Proteobacteria;c__Gammaproteobacteria;o__Xanthomonadales;f__Sinobacteraceae;g__	Epi_k__Bacteria	Epi	18
Endo_k__Chromalveolata;p__Stramenopiles;c__Oomycetes;o__Albuginales;f__Albuginaceae;g__Albugo	Epi_k__Bacteria;p__Proteobacteria;c__Alphaproteobacteria;o__Sphingomonadales;Other;Other	-1.99152	4.93234			Epi_k__Bacteria;p__Proteobacteria;c__Alphaproteobacteria;o__Rhodospirillales;f__Rhodospirillaceae;Other	Epi_k__Bacteria	Epi	18
Epi_k__Bacteria;p__Verrucomicrobia;c__Verrucomicrobiae;o__Verrucomicrobiales;f__Verrucomicrobiaceae;g__	Epi_k__Bacteria;p__Proteobacteria;c__Alphaproteobacteria;o__Rhizobiales;f__Hyphomicrobiaceae;g__Rhodoplanes	1.02441	4.92483			Epi_k__Bacteria;p__Proteobacteria;c__Alphaproteobacteria;o__Rhizobiales;f__Bradyrhizobiaceae;g__Balneimonas	Epi_k__Bacteria	Epi	17
Epi_k__Bacteria;p__Actinobacteria;c__Acidimicrobiia;o__Acidimicrobiales;f__Iamiaceae;g__Iamia	Epi_k__Bacteria;p__Bacteroidetes;c__Cytophagia;o__Cytophagales;f__Cytophagaceae;g__Hymenobacter	-0.846361	4.91204			Epi_k__Bacteria;p__Acidobacteria;c__[Chloracidobacteria];o__RB41;f__Ellin6075;g__	Epi_k__Bacteria	Epi	17
Endo_k__Chromalveolata;p__Stramenopiles;c__Oomycetes;o__Albuginales;f__Albuginaceae;g__Albugo	Epi_k__Fungi;p__Ascomycota;c__Dothideomycetes;o__Pleosporales;f__Leptosphaeriaceae;g__Coniothyrium	-1.6158	4.9119			Epi_k__Bacteria;p__Actinobacteria;c__Thermoleophilia;o__Solirubrobacterales;f__;g__	Epi_k__Bacteria	Epi	16
Epi_k__Bacteria;p__Proteobacteria;c__Alphaproteobacteria;o__Rhizobiales;Other;Other	Epi_k__Bacteria;p__Proteobacteria;c__Gammaproteobacteria;o__Xanthomonadales;f__Xanthomonadaceae;Other	0.467509	4.8874			Epi_k__Bacteria;p__Actinobacteria;c__Thermoleophilia;o__Solirubrobacterales;Other;Other	Epi_k__Bacteria	Epi	16
Epi_k__Bacteria;p__Proteobacteria;c__Deltaproteobacteria;o__Myxococcales;f__Haliangiaceae;g__	Epi_k__Bacteria;p__Proteobacteria;c__Deltaproteobacteria;o__Myxococcales;Other;Other	0.601172	4.87081			Epi_k__Bacteria;p__Bacteroidetes;c__Sphingobacteriia;o__Sphingobacteriales;f__;g__	Epi_k__Bacteria	Epi	16
Epi_k__Bacteria;p__Proteobacteria;c__Alphaproteobacteria;o__Rhodospirillales;f__;g__	Epi_k__Bacteria;p__Bacteroidetes;c__Cytophagia;o__Cytophagales;f__Cytophagaceae;g__Hymenobacter	-1.04614	4.84016			Epi_k__Bacteria;p__Chloroflexi;c__Anaerolineae;o__SBR1031;f__A4b;g__	Epi_k__Bacteria	Epi	16
Epi_k__Bacteria;p__Verrucomicrobia;c__Verrucomicrobiae;o__Verrucomicrobiales;f__Verrucomicrobiaceae;g__	Epi_k__Bacteria;p__Planctomycetes;c__Planctomycetia;o__Gemmatales;f__Isosphaeraceae;g__	0.739366	4.84009			Epi_k__Bacteria;p__Proteobacteria;c__Betaproteobacteria;o__Burkholderiales;f__Comamonadaceae;g__Pelomonas	Epi_k__Bacteria	Epi	15
Endo_k__Bacteria;p__Proteobacteria;c__Betaproteobacteria;o__Burkholderiales;f__Oxalobacteraceae;Other	Epi_k__Bacteria;p__Proteobacteria;c__Betaproteobacteria;o__Burkholderiales;f__Comamonadaceae;Other	1.35276	4.83042			Epi_k__Fungi;p__Basidiomycota;c__Tremellomycetes;o__Cystofilobasidiales;f__Cystofilobasidiaceae;g__Udeniomyces	Epi_k__Fungi	Epi	14
Epi_k__Bacteria;p__Proteobacteria;c__Alphaproteobacteria;o__Sphingomonadales;f__Erythrobacteraceae;Other	Epi_k__Bacteria;p__Proteobacteria;c__Betaproteobacteria;o__Burkholderiales;f__Comamonadaceae;Other	0.847818	4.81511			Epi_k__Bacteria;p__Proteobacteria;c__Betaproteobacteria;o__Burkholderiales;f__Comamonadaceae;g__Methylibium	Epi_k__Bacteria	Epi	14
Epi_k__Bacteria;p__Actinobacteria;c__Actinobacteria;o__Actinomycetales;f__Mycobacteriaceae;g__Mycobacterium	Epi_k__Bacteria;p__Planctomycetes;c__Planctomycetia;o__Gemmatales;f__Isosphaeraceae;g__	0.68052	4.8132			Epi_k__Bacteria;p__Actinobacteria;c__Actinobacteria;o__Actinomycetales;f__Pseudonocardiaceae;g__Actinomycetospora	Epi_k__Bacteria	Epi	14
Endo_k__Chromalveolata;p__Stramenopiles;c__Oomycetes;o__Albuginales;f__Albuginaceae;g__Albugo	Epi_k__Bacteria;p__Proteobacteria;c__Alphaproteobacteria;o__Rhizobiales;f__Phyllobacteriaceae;Other	-1.26325	4.80771			Epi_k__Bacteria;p__Proteobacteria;c__Betaproteobacteria;o__Burkholderiales;f__Comamonadaceae;g__Polaromonas	Epi_k__Bacteria	Epi	14
Epi_k__Bacteria;p__Actinobacteria;c__Thermoleophilia;o__Solirubrobacterales;f__;g__	Epi_k__Bacteria;p__Bacteroidetes;c__Cytophagia;o__Cytophagales;f__Cytophagaceae;g__Hymenobacter	-0.784685	4.80163			Epi_k__Bacteria;p__Fibrobacteres;c__Fibrobacteria;o__258ds10;f__;g__	Epi_k__Bacteria	Epi	14
Epi_k__Bacteria;p__Proteobacteria;c__Alphaproteobacteria;o__Rhizobiales;f__Phyllobacteriaceae;Other	Epi_k__Bacteria;p__Proteobacteria;c__Alphaproteobacteria;o__Rhizobiales;Other;Other	1.43918	4.79279			Endo_k__Bacteria;p__Proteobacteria;c__Betaproteobacteria;o__Burkholderiales;f__Oxalobacteraceae;Other	Endo_k__Bacteria	Endo	13
Epi_k__Bacteria;p__Proteobacteria;c__Alphaproteobacteria;o__Rhizobiales;f__Phyllobacteriaceae;Other	Epi_k__Bacteria;p__Proteobacteria;c__Betaproteobacteria;o__Burkholderiales;f__Comamonadaceae;Other	1.81565	4.79045			Endo_k__Bacteria;p__Bacteroidetes;c__Flavobacteriia;o__Flavobacteriales;f__Flavobacteriaceae;Other	Endo_k__Bacteria	Endo	13
Epi_k__Bacteria;p__Proteobacteria;c__Betaproteobacteria;o__Burkholderiales;f__Comamonadaceae;g__Xylophilus	Epi_k__Bacteria;p__Actinobacteria;c__Actinobacteria;o__Actinomycetales;Other;Other	1.30214	4.78569			Epi_k__Bacteria;p__Proteobacteria;c__Alphaproteobacteria;o__Caulobacterales;f__Caulobacteraceae;Other	Epi_k__Bacteria	Epi	12
Epi_k__Fungi;p__Ascomycota;c__Dothideomycetes;o__Capnodiales;f__Davidiellaceae;g__Cladosporium	Epi_k__Fungi;p__Ascomycota;c__Dothideomycetes;o__Capnodiales;f__Mycosphaerellaceae;g__unidentified	0.495609	4.78437			Epi_k__Bacteria;p__Chloroflexi;c__Thermomicrobia;o__JG30-KF-CM45;f__;g__	Epi_k__Bacteria	Epi	12
Endo_k__Chromalveolata;p__Stramenopiles;c__Oomycetes;o__Albuginales;f__Albuginaceae;g__Albugo	Epi_k__Bacteria;p__Proteobacteria;c__Alphaproteobacteria;o__Rhizobiales;f__Hyphomicrobiaceae;Other	-1.41881	4.7717			Epi_k__Bacteria;p__Actinobacteria;c__Thermoleophilia;o__Solirubrobacterales;f__Solirubrobacteraceae;g__	Epi_k__Bacteria	Epi	12
Endo_k__Chromalveolata;p__Stramenopiles;c__Oomycetes;o__Albuginales;f__Albuginaceae;g__Albugo	Epi_k__Bacteria;p__Bacteroidetes;c__Sphingobacteriia;o__Sphingobacteriales;f__;g__	-1.17109	4.75317			Epi_k__Bacteria;p__Proteobacteria;c__Betaproteobacteria;o__Burkholderiales;f__Oxalobacteraceae;g__Janthinobacterium	Epi_k__Bacteria	Epi	12
Epi_k__Bacteria;p__Actinobacteria;c__Actinobacteria;o__Actinomycetales;f__Mycobacteriaceae;g__Mycobacterium	Epi_k__Bacteria;p__Proteobacteria;c__Alphaproteobacteria;o__Rhizobiales;f__Hyphomicrobiaceae;g__Rhodoplanes	0.925313	4.73151			Epi_k__Bacteria;p__Proteobacteria;c__Alphaproteobacteria;o__Caulobacterales;f__Caulobacteraceae;g__Brevundimonas	Epi_k__Bacteria	Epi	12
Epi_k__Bacteria;p__Bacteroidetes;c__Flavobacteriia;o__Flavobacteriales;f__Flavobacteriaceae;g__Flavobacterium	Epi_k__Bacteria;p__Proteobacteria;c__Betaproteobacteria;o__Burkholderiales;f__Comamonadaceae;Other	2.66452	4.72375			Epi_k__Bacteria;p__Proteobacteria;c__Betaproteobacteria;o__SC-I-84;f__;g__	Epi_k__Bacteria	Epi	11
Epi_k__Bacteria;p__Proteobacteria;c__Betaproteobacteria;o__Burkholderiales;f__Oxalobacteraceae;Other	Epi_k__Bacteria;p__Proteobacteria;c__Betaproteobacteria;o__Burkholderiales;f__Comamonadaceae;Other	0.685148	4.72181			Epi_k__Bacteria;p__Actinobacteria;c__Actinobacteria;o__Actinomycetales;f__Propionibacteriaceae;g__Microlunatus	Epi_k__Bacteria	Epi	11
Epi_k__Bacteria;p__Proteobacteria;c__Alphaproteobacteria;o__Rhodobacterales;f__Rhodobacteraceae;Other	Epi_k__Bacteria;p__Bacteroidetes;c__Cytophagia;o__Cytophagales;f__Cytophagaceae;g__Hymenobacter	-1.19879	4.71303			Epi_k__Bacteria;p__Proteobacteria;c__Betaproteobacteria;o__Burkholderiales;f__Comamonadaceae;g__Acidovorax	Epi_k__Bacteria	Epi	11
Epi_k__Bacteria;p__Proteobacteria;c__Deltaproteobacteria;o__Myxococcales;Other;Other	Epi_k__Bacteria;p__Proteobacteria;c__Alphaproteobacteria;o__Rhizobiales;Other;Other	1.4785	4.70126			Epi_k__Bacteria;p__Actinobacteria;c__Acidimicrobiia;o__Acidimicrobiales;f__Iamiaceae;g__Iamia	Epi_k__Bacteria	Epi	11
Endo_k__Chromalveolata;p__Stramenopiles;c__Oomycetes;o__Albuginales;f__Albuginaceae;g__Albugo	Epi_k__Bacteria;p__Proteobacteria;c__Betaproteobacteria;o__Burkholderiales;f__Comamonadaceae;g__Pelomonas	-0.958991	4.66325			Epi_k__Bacteria;p__Proteobacteria;c__Deltaproteobacteria;o__Myxococcales;f__Haliangiaceae;g__	Epi_k__Bacteria	Epi	11
Epi_k__Bacteria;p__Acidobacteria;c__[Chloracidobacteria];o__RB41;f__Ellin6075;g__	Epi_k__Bacteria;p__[Thermi];c__Deinococci;o__Deinococcales;f__Deinococcaceae;g__Deinococcus	-0.49306	4.65155			Epi_k__Bacteria;p__Proteobacteria;c__Alphaproteobacteria;o__Rhizobiales;f__Aurantimonadaceae;g__Aurantimonas	Epi_k__Bacteria	Epi	11
Epi_k__Bacteria;p__Proteobacteria;c__Alphaproteobacteria;o__Rhizobiales;f__Beijerinckiaceae;g__	Epi_k__Bacteria;p__Firmicutes;c__Bacilli;o__Bacillales;Other;Other	-0.829781	4.63887			Epi_k__Bacteria;p__Actinobacteria;c__Actinobacteria;o__Actinomycetales;f__Pseudonocardiaceae;g__Pseudonocardia	Epi_k__Bacteria	Epi	10
Epi_k__Bacteria;p__Actinobacteria;c__Actinobacteria;o__Actinomycetales;f__Mycobacteriaceae;g__Mycobacterium	Epi_k__Bacteria;p__Actinobacteria;c__Acidimicrobiia;o__Acidimicrobiales;f__C111;g__	0.785	4.63354			Epi_k__Fungi;p__Ascomycota;c__Dothideomycetes;o__Capnodiales;Other;Other	Epi_k__Fungi	Epi	10
Epi_k__Bacteria;p__Proteobacteria;c__Alphaproteobacteria;o__Rhizobiales;f__Hyphomicrobiaceae;g__Rhodoplanes	Epi_k__Bacteria;p__Actinobacteria;c__Acidimicrobiia;o__Acidimicrobiales;Other;Other	0.969327	4.61841			Epi_k__Bacteria;p__Proteobacteria;c__Alphaproteobacteria;o__Rhizobiales;f__Beijerinckiaceae;g__	Epi_k__Bacteria	Epi	10
Epi_k__Bacteria;p__Chloroflexi;c__Anaerolineae;o__SBR1031;f__A4b;g__	Epi_k__Bacteria;p__Proteobacteria;c__Alphaproteobacteria;o__Rhizobiales;Other;Other	1.29434	4.6044			Epi_k__Bacteria;p__Proteobacteria;c__Alphaproteobacteria;o__Rhizobiales;f__Methylobacteriaceae;g__Methylobacterium	Epi_k__Bacteria	Epi	9
Epi_k__Bacteria;p__Bacteroidetes;c__Cytophagia;o__Cytophagales;f__Cytophagaceae;g__Hymenobacter	Epi_k__Fungi;p__Basidiomycota;c__Tremellomycetes;o__Tremellales;f__Incertae sedis;g__Dioszegia	0.423046	4.58384			Epi_k__Bacteria;p__Chloroflexi;c__Chloroflexi;Other;Other;Other	Epi_k__Bacteria	Epi	9
Epi_k__Bacteria;p__Proteobacteria;c__Alphaproteobacteria;o__Caulobacterales;f__Caulobacteraceae;g__Caulobacter	Epi_k__Bacteria;p__Proteobacteria;c__Alphaproteobacteria;o__Rhizobiales;f__Hyphomicrobiaceae;Other	0.95857	4.58367			Epi_k__Bacteria;p__Bacteroidetes;c__Flavobacteriia;o__Flavobacteriales;f__Flavobacteriaceae;Other	Epi_k__Bacteria	Epi	9
Epi_k__Bacteria;p__Proteobacteria;c__Alphaproteobacteria;o__Rhizobiales;f__Hyphomicrobiaceae;g__Devosia	Epi_k__Bacteria;p__Proteobacteria;c__Betaproteobacteria;o__Burkholderiales;f__Comamonadaceae;Other	1.3962	4.5775			Epi_k__Bacteria;p__Proteobacteria;c__Alphaproteobacteria;o__Sphingomonadales;f__Sphingomonadaceae;g__Novosphingobium	Epi_k__Bacteria	Epi	9
Epi_k__Bacteria;p__Acidobacteria;c__[Chloracidobacteria];o__RB41;f__Ellin6075;g__	Epi_k__Bacteria;p__Actinobacteria;c__Actinobacteria;o__Actinomycetales;f__Mycobacteriaceae;g__Mycobacterium	0.921247	4.56867			Epi_k__Bacteria;p__Actinobacteria;c__Acidimicrobiia;o__Acidimicrobiales;f__;g__	Epi_k__Bacteria	Epi	9
Epi_k__Bacteria;p__Proteobacteria;c__Alphaproteobacteria;o__Rhodospirillales;f__;g__	Epi_k__Bacteria;p__[Thermi];c__Deinococci;o__Deinococcales;f__Deinococcaceae;g__Deinococcus	-0.615258	4.55299			Epi_k__Bacteria;p__Bacteroidetes;c__Flavobacteriia;o__Flavobacteriales;f__Flavobacteriaceae;g__Flavobacterium	Epi_k__Bacteria	Epi	8
Endo_k__Bacteria;p__Proteobacteria;c__Betaproteobacteria;o__Burkholderiales;f__Oxalobacteraceae;g__Janthinobacterium	Endo_k__Bacteria;p__Proteobacteria;c__Betaproteobacteria;o__Burkholderiales;f__Oxalobacteraceae;Other	0.72055	4.5428			Epi_k__Bacteria;p__Proteobacteria;c__Betaproteobacteria;Other;Other;Other	Epi_k__Bacteria	Epi	8
Epi_k__Bacteria;p__Proteobacteria;c__Betaproteobacteria;o__Burkholderiales;f__Comamonadaceae;g__Pelomonas	Epi_k__Fungi;p__Basidiomycota;c__Tremellomycetes;o__Tremellales;f__Incertae sedis;g__Dioszegia	-0.842744	4.53999			Epi_k__Bacteria;p__Proteobacteria;c__Alphaproteobacteria;o__Rhodobacterales;f__Rhodobacteraceae;Other	Epi_k__Bacteria	Epi	8
Epi_k__Bacteria;p__Proteobacteria;c__Betaproteobacteria;o__Methylophilales;f__Methylophilaceae;Other	Epi_k__Bacteria;p__Proteobacteria;c__Betaproteobacteria;o__Burkholderiales;f__Comamonadaceae;Other	1.17163	4.53974			Epi_k__Bacteria;p__Planctomycetes;c__Planctomycetia;o__Gemmatales;f__Isosphaeraceae;Other	Epi_k__Bacteria	Epi	8
Epi_k__Bacteria;p__Actinobacteria;c__Actinobacteria;o__Actinomycetales;f__Nakamurellaceae;g__	Epi_k__Bacteria;p__Actinobacteria;c__Actinobacteria;o__Actinomycetales;f__Propionibacteriaceae;g__Microlunatus	0.793339	4.52449			Epi_k__Bacteria;p__Proteobacteria;c__Alphaproteobacteria;o__Sphingomonadales;f__Sphingomonadaceae;g__Sphingomonas	Epi_k__Bacteria	Epi	7
Epi_k__Bacteria;p__Proteobacteria;c__Deltaproteobacteria;o__Myxococcales;Other;Other	Epi_k__Bacteria;p__Actinobacteria;c__Acidimicrobiia;o__Acidimicrobiales;f__C111;g__	0.958894	4.52397			Endo_k__Bacteria;p__Proteobacteria;c__Alphaproteobacteria;o__Rhizobiales;Other;Other	Endo_k__Bacteria	Endo	7
Endo_k__Chromalveolata;p__Stramenopiles;c__Oomycetes;o__Albuginales;f__Albuginaceae;g__Albugo	Epi_k__Bacteria;p__Actinobacteria;c__Actinobacteria;o__Actinomycetales;f__Sporichthyaceae;g__	1.62783	4.51081			Epi_k__Bacteria;p__Proteobacteria;c__Alphaproteobacteria;o__Rhizobiales;f__Hyphomicrobiaceae;g__Devosia	Epi_k__Bacteria	Epi	7
Epi_k__Bacteria;p__[Thermi];c__Deinococci;o__Deinococcales;f__Deinococcaceae;g__Deinococcus	Epi_k__Bacteria;p__Proteobacteria;c__Alphaproteobacteria;o__Rhizobiales;f__Beijerinckiaceae;g__	-1.47967	4.50936			Epi_k__Bacteria;p__Proteobacteria;c__Alphaproteobacteria;o__Sphingomonadales;Other;Other	Epi_k__Bacteria	Epi	7
Epi_k__Bacteria;p__Actinobacteria;c__Acidimicrobiia;o__Acidimicrobiales;Other;Other	Epi_k__Bacteria;p__Actinobacteria;c__Actinobacteria;o__Actinomycetales;f__Pseudonocardiaceae;g__Actinomycetospora	0.812999	4.50463			Epi_k__Bacteria;p__Actinobacteria;c__Actinobacteria;o__Actinomycetales;f__Microbacteriaceae;g__Microbacterium	Epi_k__Bacteria	Epi	7
Epi_k__Fungi;p__Ascomycota;c__Dothideomycetes;o__Capnodiales;Other;Other	Epi_k__Fungi;p__Ascomycota;c__Dothideomycetes;o__Capnodiales;f__Davidiellaceae;g__Cladosporium	0.632743	4.50379			Epi_k__Bacteria;p__Proteobacteria;c__Betaproteobacteria;o__Ellin6067;f__;g__	Epi_k__Bacteria	Epi	7
Epi_k__Bacteria;p__Proteobacteria;c__Deltaproteobacteria;o__Myxococcales;Other;Other	Epi_k__Bacteria;p__Proteobacteria;c__Betaproteobacteria;o__Burkholderiales;f__Comamonadaceae;Other	1.1195	4.49233			Epi_k__Bacteria;p__Proteobacteria;c__Alphaproteobacteria;o__Rhodobacterales;f__Hyphomonadaceae;g__	Epi_k__Bacteria	Epi	7
Epi_k__Bacteria;p__Proteobacteria;c__Alphaproteobacteria;o__Rhodospirillales;f__;g__	Epi_k__Bacteria;p__Actinobacteria;c__Acidimicrobiia;o__Acidimicrobiales;Other;Other	1.76336	4.4858			Epi_k__Chromalveolata;p__Stramenopiles;c__Oomycetes;o__Albuginales;f__Albuginaceae;g__Albugo	Epi_k__Chromalveolata	Epi	6
Endo_k__Chromalveolata;p__Stramenopiles;c__Oomycetes;o__Albuginales;f__Albuginaceae;g__Albugo	Epi_k__Bacteria;p__Actinobacteria;c__Acidimicrobiia;o__Acidimicrobiales;f__EB1017;g__	-2.37434	4.4719			Endo_k__Bacteria;p__Proteobacteria;c__Gammaproteobacteria;o__Pseudomonadales;f__Pseudomonadaceae;g__Pseudomonas	Endo_k__Bacteria	Endo	6
Epi_k__Bacteria;p__Bacteroidetes;c__Sphingobacteriia;o__Sphingobacteriales;f__;g__	Epi_k__Bacteria;p__Proteobacteria;c__Betaproteobacteria;o__Burkholderiales;f__Comamonadaceae;Other	1.21482	4.4717			Epi_k__Bacteria;p__Proteobacteria;Other;Other;Other;Other	Epi_k__Bacteria	Epi	6
Epi_k__Bacteria;p__Bacteroidetes;c__Flavobacteriia;o__Flavobacteriales;f__Flavobacteriaceae;Other	Epi_k__Bacteria;p__Bacteroidetes;c__Flavobacteriia;o__Flavobacteriales;f__Flavobacteriaceae;g__Flavobacterium	1.11855	4.47146			Epi_k__Bacteria;p__Proteobacteria;c__Gammaproteobacteria;o__Xanthomonadales;f__Xanthomonadaceae;Other	Epi_k__Bacteria	Epi	6
Epi_k__Bacteria;p__Bacteroidetes;c__Cytophagia;o__Cytophagales;f__Cytophagaceae;g__Hymenobacter	Epi_k__Bacteria;p__Planctomycetes;c__Planctomycetia;o__Gemmatales;f__Isosphaeraceae;g__	-0.741687	4.46037			Endo_k__Bacteria;p__Proteobacteria;c__Alphaproteobacteria;o__Rhizobiales;f__Rhizobiaceae;Other	Endo_k__Bacteria	Endo	6
Epi_k__Bacteria;p__Bacteroidetes;c__[Rhodothermi];o__[Rhodothermales];f__Rhodothermaceae;g__Rubricoccus	Epi_k__Bacteria;p__Firmicutes;c__Bacilli;o__Bacillales;Other;Other	-0.841345	4.45846			Epi_k__Bacteria;p__Actinobacteria;c__Thermoleophilia;o__Gaiellales;f__Gaiellaceae;g__	Epi_k__Bacteria	Epi	6
Epi_k__Bacteria;p__Proteobacteria;c__Betaproteobacteria;o__Burkholderiales;f__Comamonadaceae;Other	Epi_k__Bacteria;p__Armatimonadetes;c__[Fimbriimonadia];o__[Fimbriimonadales];f__[Fimbriimonadaceae];g__Fimbriimonas	0.994226	4.44356			Epi_k__Bacteria;p__Proteobacteria;c__Deltaproteobacteria;o__Bdellovibrionales;f__Bdellovibrionaceae;g__Bdellovibrio	Epi_k__Bacteria	Epi	6
Epi_k__Bacteria;p__Planctomycetes;c__Planctomycetia;o__Gemmatales;f__Isosphaeraceae;g__	Epi_k__Bacteria;p__Proteobacteria;c__Alphaproteobacteria;o__Rhizobiales;f__Hyphomicrobiaceae;g__Rhodoplanes	1.24952	4.44339			Epi_k__Bacteria;p__Bacteroidetes;c__[Rhodothermi];o__[Rhodothermales];f__Rhodothermaceae;g__Rubricoccus	Epi_k__Bacteria	Epi	6
Endo_k__Bacteria;p__Proteobacteria;c__Alphaproteobacteria;o__Rhizobiales;f__Bradyrhizobiaceae;Other	Endo_k__Chromalveolata;p__Stramenopiles;c__Oomycetes;o__Albuginales;f__Albuginaceae;g__Albugo	-0.332185	4.44213			Epi_k__Bacteria;p__Proteobacteria;c__Betaproteobacteria;o__Burkholderiales;f__Oxalobacteraceae;g__Massilia	Epi_k__Bacteria	Epi	6
Epi_k__Bacteria;p__Bacteroidetes;c__Sphingobacteriia;o__Sphingobacteriales;f__;g__	Epi_k__Bacteria;p__Proteobacteria;c__Alphaproteobacteria;o__Rhizobiales;Other;Other	1.60249	4.43792			Epi_k__Fungi;p__Basidiomycota;c__Agaricomycetes;o__Russulales;f__Bondarzewiaceae;g__Heterobasidion	Epi_k__Fungi	Epi	6
Epi_k__Bacteria;p__Proteobacteria;c__Alphaproteobacteria;o__Rhodospirillales;f__;g__	Epi_k__Bacteria;p__Proteobacteria;c__Alphaproteobacteria;o__Rhizobiales;f__Phyllobacteriaceae;Other	0.937807	4.4325			Endo_k__Bacteria;p__Proteobacteria;c__Alphaproteobacteria;o__Sphingomonadales;f__Sphingomonadaceae;g__Sphingomonas	Endo_k__Bacteria	Endo	5
Epi_k__Bacteria;p__Acidobacteria;c__[Chloracidobacteria];o__RB41;f__Ellin6075;g__	Epi_k__Bacteria;p__Planctomycetes;c__Planctomycetia;o__Gemmatales;f__Isosphaeraceae;g__	0.771449	4.42098			Epi_k__Bacteria;p__Actinobacteria;c__Actinobacteria;o__Actinomycetales;f__Nocardioidaceae;g__	Epi_k__Bacteria	Epi	5
Epi_k__Bacteria;p__Proteobacteria;c__Betaproteobacteria;Other;Other;Other	Epi_k__Fungi;p__Basidiomycota;c__Tremellomycetes;o__Tremellales;f__Incertae sedis;g__Dioszegia	-0.771264	4.41777			Epi_k__Bacteria;p__Proteobacteria;c__Alphaproteobacteria;o__Rhizobiales;f__Rhizobiaceae;Other	Epi_k__Bacteria	Epi	5
Epi_k__Bacteria;p__Proteobacteria;c__Deltaproteobacteria;o__Bdellovibrionales;f__Bdellovibrionaceae;g__Bdellovibrio	Epi_k__Bacteria;p__Proteobacteria;c__Betaproteobacteria;o__Burkholderiales;f__Comamonadaceae;Other	0.952711	4.41536			Epi_k__Bacteria;p__Proteobacteria;c__Alphaproteobacteria;o__Rhodospirillales;f__Acetobacteraceae;g__Roseomonas	Epi_k__Bacteria	Epi	5
Epi_k__Bacteria;p__Proteobacteria;c__Alphaproteobacteria;o__Rhizobiales;f__Methylobacteriaceae;g__Methylobacterium	Epi_k__Bacteria;p__Proteobacteria;c__Alphaproteobacteria;o__Sphingomonadales;f__Sphingomonadaceae;g__Sphingomonas	0.604306	4.40044			Epi_k__Bacteria;p__Firmicutes;c__Bacilli;o__Bacillales;Other;Other	Epi_k__Bacteria	Epi	5
Epi_k__Bacteria;p__Proteobacteria;c__Deltaproteobacteria;o__Myxococcales;f__Haliangiaceae;g__	Epi_k__Bacteria;p__[Thermi];c__Deinococci;o__Deinococcales;f__Deinococcaceae;g__Deinococcus	-0.450976	4.3997			Endo_k__Bacteria;p__Proteobacteria;c__Betaproteobacteria;o__Burkholderiales;f__Oxalobacteraceae;g__Janthinobacterium	Endo_k__Bacteria	Endo	5
Epi_k__Bacteria;p__Actinobacteria;c__Thermoleophilia;o__Solirubrobacterales;Other;Other	Epi_k__Bacteria;p__Bacteroidetes;c__Cytophagia;o__Cytophagales;f__Cytophagaceae;g__Hymenobacter	-1.02105	4.39959			Endo_k__Bacteria;p__Proteobacteria;c__Betaproteobacteria;o__Burkholderiales;f__Comamonadaceae;g__Acidovorax	Endo_k__Bacteria	Endo	5
Epi_k__Bacteria;p__Actinobacteria;c__Actinobacteria;o__Actinomycetales;f__Nakamurellaceae;g__	Epi_k__Bacteria;p__Actinobacteria;c__Thermoleophilia;o__Gaiellales;f__Gaiellaceae;g__	0.573757	4.39944			Epi_k__Bacteria;p__Actinobacteria;c__Acidimicrobiia;o__Acidimicrobiales;f__EB1017;g__	Epi_k__Bacteria	Epi	5
Endo_k__Chromalveolata;p__Stramenopiles;c__Oomycetes;o__Albuginales;f__Albuginaceae;g__Albugo	Epi_k__Bacteria;p__Proteobacteria;c__Gammaproteobacteria;o__Xanthomonadales;f__Sinobacteraceae;g__	-1.24718	4.39341			Epi_k__Bacteria;p__Proteobacteria;c__Alphaproteobacteria;o__Rhizobiales;f__Methylocystaceae;g__Methylopila	Epi_k__Bacteria	Epi	5
Epi_k__Bacteria;p__Proteobacteria;c__Alphaproteobacteria;o__Ellin329;f__;g__	Epi_k__Fungi;p__Basidiomycota;c__Tremellomycetes;o__Tremellales;f__Incertae sedis;g__Dioszegia	-0.436702	4.39281			Epi_k__Bacteria;p__Proteobacteria;c__Betaproteobacteria;o__Burkholderiales;f__Comamonadaceae;g__Xylophilus	Epi_k__Bacteria	Epi	5
Epi_k__Bacteria;p__Proteobacteria;c__Alphaproteobacteria;o__Rhizobiales;f__Hyphomicrobiaceae;g__Devosia	Epi_k__Bacteria;p__Proteobacteria;c__Alphaproteobacteria;o__Caulobacterales;f__Caulobacteraceae;Other	1.26962	4.39098			Epi_k__Fungi;p__Ascomycota;c__Eurotiomycetes;o__Eurotiales;f__Trichocomaceae;g__Aspergillus	Epi_k__Fungi	Epi	5
Endo_k__Fungi;p__Ascomycota;c__Dothideomycetes;o__Capnodiales;f__Davidiellaceae;g__Cladosporium	Epi_k__Bacteria;p__Acidobacteria;c__[Chloracidobacteria];o__RB41;f__Ellin6075;g__	-0.708891	4.38777			Epi_k__Bacteria;p__Actinobacteria;c__Actinobacteria;o__Actinomycetales;Other;Other	Epi_k__Bacteria	Epi	4
Epi_k__Bacteria;p__Proteobacteria;c__Alphaproteobacteria;o__Sphingomonadales;f__Sphingomonadaceae;Other	Epi_k__Bacteria;p__Proteobacteria;c__Alphaproteobacteria;o__Sphingomonadales;f__Sphingomonadaceae;g__Sphingomonas	1.19926	4.38037			Epi_k__Bacteria;p__Actinobacteria;c__Actinobacteria;o__Actinomycetales;f__Micrococcaceae;g__Arthrobacter	Epi_k__Bacteria	Epi	4
Epi_k__Bacteria;p__Bacteroidetes;c__Flavobacteriia;o__Flavobacteriales;f__Flavobacteriaceae;Other	Epi_k__Bacteria;p__Proteobacteria;c__Alphaproteobacteria;o__Rhizobiales;Other;Other	1.75422	4.37455			Epi_k__Bacteria;p__Proteobacteria;c__Alphaproteobacteria;o__Rhizobiales;f__Methylobacteriaceae;Other	Epi_k__Bacteria	Epi	4
Epi_k__Bacteria;p__Proteobacteria;c__Deltaproteobacteria;o__Myxococcales;Other;Other	Epi_k__Bacteria;p__Actinobacteria;c__Actinobacteria;o__Actinomycetales;f__Mycobacteriaceae;g__Mycobacterium	1.06758	4.36977			Epi_k__Bacteria;p__Actinobacteria;c__Actinobacteria;o__Actinomycetales;f__Sporichthyaceae;g__	Epi_k__Bacteria	Epi	4
Epi_k__Bacteria;p__Proteobacteria;c__Deltaproteobacteria;o__Myxococcales;f__Haliangiaceae;g__	Epi_k__Bacteria;p__Proteobacteria;c__Alphaproteobacteria;o__Rhodospirillales;f__;g__	0.566415	4.35693			Epi_k__Bacteria;p__Proteobacteria;c__Alphaproteobacteria;o__Rhizobiales;f__Bradyrhizobiaceae;Other	Epi_k__Bacteria	Epi	4
Epi_k__Bacteria;p__Bacteroidetes;c__Flavobacteriia;o__Flavobacteriales;f__Flavobacteriaceae;Other	Epi_k__Bacteria;p__Proteobacteria;c__Betaproteobacteria;o__Burkholderiales;f__Comamonadaceae;Other	1.33029	4.35091			Epi_k__Bacteria;p__Actinobacteria;c__Actinobacteria;o__Actinomycetales;f__Cellulomonadaceae;g__Cellulomonas	Epi_k__Bacteria	Epi	4
Epi_k__Bacteria;p__Proteobacteria;c__Alphaproteobacteria;o__Caulobacterales;f__Caulobacteraceae;g__Caulobacter	Epi_k__Fungi;p__Basidiomycota;c__Tremellomycetes;o__Tremellales;f__Incertae sedis;g__Dioszegia	-0.532907	4.34844			Epi_k__Fungi;p__Ascomycota;c__Dothideomycetes;o__Capnodiales;f__Davidiellaceae;g__Cladosporium	Epi_k__Fungi	Epi	4
Epi_k__Bacteria;p__Cyanobacteria;c__Nostocophycideae;o__Nostocales;f__Nostocaceae;g__Nostoc	Epi_k__Bacteria;p__[Thermi];c__Deinococci;o__Deinococcales;f__Deinococcaceae;g__Deinococcus	-0.330112	4.34267			Epi_k__Bacteria;p__Cyanobacteria;c__Nostocophycideae;o__Nostocales;f__Nostocaceae;g__Nostoc	Epi_k__Bacteria	Epi	4
Epi_k__Bacteria;p__Proteobacteria;c__Betaproteobacteria;o__Burkholderiales;f__Comamonadaceae;g__Methylibium	Epi_k__Fungi;p__Basidiomycota;c__Tremellomycetes;o__Tremellales;f__Incertae sedis;g__Dioszegia	-0.586418	4.34168			Epi_k__Bacteria;p__Proteobacteria;c__Betaproteobacteria;o__Burkholderiales;f__Oxalobacteraceae;Other	Epi_k__Bacteria	Epi	3
Epi_k__Bacteria;p__Actinobacteria;c__Acidimicrobiia;o__Acidimicrobiales;f__C111;g__	Epi_k__Bacteria;p__Proteobacteria;c__Alphaproteobacteria;o__Rhizobiales;Other;Other	1.20398	4.33303			Epi_k__Bacteria;p__Proteobacteria;c__Alphaproteobacteria;o__Sphingomonadales;f__Sphingomonadaceae;Other	Epi_k__Bacteria	Epi	3
Epi_k__Bacteria;p__Proteobacteria;c__Alphaproteobacteria;o__Rhizobiales;Other;Other	Epi_k__Bacteria;p__[Thermi];c__Deinococci;o__Deinococcales;f__Deinococcaceae;g__Deinococcus	-0.418725	4.32843			Epi_k__Bacteria;p__Proteobacteria;c__Betaproteobacteria;o__Burkholderiales;Other;Other	Epi_k__Bacteria	Epi	3
Epi_k__Bacteria;p__Proteobacteria;c__Deltaproteobacteria;o__Myxococcales;Other;Other	Epi_k__Bacteria;p__Proteobacteria;c__Alphaproteobacteria;o__Rhizobiales;f__Bradyrhizobiaceae;g__Balneimonas	0.807173	4.32237			Epi_k__Bacteria;p__Proteobacteria;c__Alphaproteobacteria;o__Rhizobiales;f__Aurantimonadaceae;g__	Epi_k__Bacteria	Epi	3
Epi_k__Bacteria;p__Verrucomicrobia;c__Verrucomicrobiae;o__Verrucomicrobiales;f__Verrucomicrobiaceae;g__	Epi_k__Bacteria;p__Actinobacteria;c__Acidimicrobiia;o__Acidimicrobiales;f__C111;g__	0.829669	4.3128			Epi_k__Bacteria;p__Proteobacteria;c__Alphaproteobacteria;o__Sphingomonadales;f__Sphingomonadaceae;g__Kaistobacter	Epi_k__Bacteria	Epi	3
Endo_k__Chromalveolata;p__Stramenopiles;c__Oomycetes;o__Albuginales;f__Albuginaceae;g__Albugo	Epi_k__Bacteria;p__Proteobacteria;c__Alphaproteobacteria;o__Rhizobiales;f__Bradyrhizobiaceae;Other	-2.01444	4.28909			Epi_k__Bacteria;p__Proteobacteria;c__Alphaproteobacteria;o__Rhizobiales;f__Aurantimonadaceae;Other	Epi_k__Bacteria	Epi	3
Epi_k__Bacteria;p__Bacteroidetes;c__Cytophagia;o__Cytophagales;f__Cytophagaceae;g__Hymenobacter	Epi_k__Bacteria;p__Actinobacteria;c__Acidimicrobiia;o__Acidimicrobiales;Other;Other	-1.12224	4.28393			Epi_k__Fungi;p__Ascomycota;c__Dothideomycetes;o__Dothideales;f__Dothioraceae;g__Aureobasidium	Epi_k__Fungi	Epi	3
Epi_k__Bacteria;p__Proteobacteria;c__Gammaproteobacteria;o__Xanthomonadales;f__Sinobacteraceae;Other	Epi_k__Bacteria;p__Bacteroidetes;c__Cytophagia;o__Cytophagales;f__Cytophagaceae;g__Hymenobacter	-0.769387	4.2743			Epi_k__Bacteria;p__Actinobacteria;c__Actinobacteria;o__Actinomycetales;f__Geodermatophilaceae;Other	Epi_k__Bacteria	Epi	3
Epi_k__Bacteria;p__Proteobacteria;c__Alphaproteobacteria;o__Rhizobiales;f__Bradyrhizobiaceae;Other	Epi_k__Fungi;p__Basidiomycota;c__Tremellomycetes;o__Tremellales;f__Incertae sedis;g__Dioszegia	-0.419195	4.26854			Epi_k__Bacteria;p__Proteobacteria;c__Alphaproteobacteria;o__Sphingomonadales;f__Erythrobacteraceae;Other	Epi_k__Bacteria	Epi	3
Epi_k__Bacteria;p__Bacteroidetes;c__Cytophagia;o__Cytophagales;f__Cytophagaceae;g__Hymenobacter	Epi_k__Fungi;p__Ascomycota;c__Taphrinomycetes;o__Taphrinales;f__Protomycetaceae;g__Protomyces	0.399037	4.25026			Epi_k__Bacteria;p__Proteobacteria;c__Alphaproteobacteria;o__Rhodobacterales;f__Rhodobacteraceae;g__Paracoccus	Epi_k__Bacteria	Epi	3
Epi_k__Bacteria;p__Proteobacteria;c__Alphaproteobacteria;o__Rhodospirillales;f__;g__	Epi_k__Bacteria;p__Actinobacteria;c__Actinobacteria;o__Actinomycetales;f__Mycobacteriaceae;g__Mycobacterium	1.13523	4.24179			Epi_k__Fungi;p__Ascomycota;c__Dothideomycetes;o__Pleosporales;f__Leptosphaeriaceae;g__Coniothyrium	Epi_k__Fungi	Epi	3
Epi_k__Bacteria;p__Proteobacteria;c__Alphaproteobacteria;o__Rhizobiales;f__Hyphomicrobiaceae;Other	Epi_k__Fungi;p__Basidiomycota;c__Tremellomycetes;o__Tremellales;f__Incertae sedis;g__Dioszegia	-0.512141	4.23998			Endo_k__Fungi;p__Ascomycota;c__Dothideomycetes;o__Capnodiales;f__Davidiellaceae;g__Cladosporium	Endo_k__Fungi	Endo	3
Epi_k__Bacteria;p__Bacteroidetes;c__[Rhodothermi];o__[Rhodothermales];f__Rhodothermaceae;g__Rubricoccus	Epi_k__Bacteria;p__Actinobacteria;c__Actinobacteria;o__Actinomycetales;f__Intrasporangiaceae;Other	-0.967999	4.23795			Epi_k__Bacteria;p__Acidobacteria;c__Acidobacteria-6;Other;Other;Other	Epi_k__Bacteria	Epi	3
Epi_k__Bacteria;p__Proteobacteria;c__Alphaproteobacteria;o__Rhizobiales;f__Hyphomicrobiaceae;g__Rhodoplanes	Epi_k__Bacteria;p__Bacteroidetes;c__Cytophagia;o__Cytophagales;f__Cytophagaceae;g__Hymenobacter	-0.533327	4.22568			Epi_k__Fungi;p__Ascomycota;c__Taphrinomycetes;o__Taphrinales;f__Protomycetaceae;g__Protomyces	Epi_k__Fungi	Epi	2
Epi_k__Bacteria;p__Proteobacteria;c__Betaproteobacteria;o__Burkholderiales;f__Comamonadaceae;Other	Epi_k__Bacteria;p__Proteobacteria;c__Alphaproteobacteria;o__Sphingomonadales;f__Sphingomonadaceae;g__Kaistobacter	-0.793807	4.21606			Epi_k__Bacteria;p__Actinobacteria;c__Actinobacteria;o__Actinomycetales;f__Nocardioidaceae;g__Nocardioides	Epi_k__Bacteria	Epi	2
Epi_k__Chromalveolata;p__Stramenopiles;c__Oomycetes;o__Peronosporales;f__Peronosporaceae;g__Hyaloperonospora	Epi_k__Chromalveolata;p__Stramenopiles;c__Oomycetes;o__Albuginales;f__Albuginaceae;g__Albugo	-1.45581	4.20397			Epi_k__Fungi;p__Ascomycota;Other;Other;Other;Other	Epi_k__Fungi	Epi	2
Epi_k__Bacteria;p__Proteobacteria;c__Alphaproteobacteria;o__Rhizobiales;f__Bradyrhizobiaceae;g__Balneimonas	Epi_k__Bacteria;p__Proteobacteria;c__Alphaproteobacteria;o__Rhodospirillales;f__;g__	0.886325	4.19448			Endo_k__Fungi;p__Ascomycota;c__Dothideomycetes;o__Capnodiales;f__Mycosphaerellaceae;g__unidentified	Endo_k__Fungi	Endo	2
Epi_k__Bacteria;p__Actinobacteria;c__Actinobacteria;o__Actinomycetales;f__Mycobacteriaceae;g__Mycobacterium	Epi_k__Bacteria;p__Bacteroidetes;c__Cytophagia;o__Cytophagales;f__Cytophagaceae;g__Hymenobacter	-0.570357	4.18026			Epi_k__Bacteria;p__Actinobacteria;c__Actinobacteria;o__Actinomycetales;f__Microbacteriaceae;Other	Epi_k__Bacteria	Epi	2
Epi_k__Bacteria;p__Actinobacteria;c__Acidimicrobiia;o__Acidimicrobiales;f__C111;g__	Epi_k__Bacteria;p__Planctomycetes;c__Planctomycetia;o__Gemmatales;f__Isosphaeraceae;g__	1.12943	4.1793			Endo_k__Bacteria;p__Bacteroidetes;c__Flavobacteriia;o__Flavobacteriales;f__Flavobacteriaceae;g__Flavobacterium	Endo_k__Bacteria	Endo	2
Endo_k__Chromalveolata;p__Stramenopiles;c__Oomycetes;o__Albuginales;f__Albuginaceae;g__Albugo	Epi_k__Bacteria;p__Actinobacteria;c__Acidimicrobiia;o__Acidimicrobiales;f__C111;g__	-1.25676	4.17924			Epi_k__Bacteria;p__Proteobacteria;c__Alphaproteobacteria;o__Rhodospirillales;f__Acetobacteraceae;Other	Epi_k__Bacteria	Epi	2
Epi_k__Bacteria;p__Actinobacteria;c__Actinobacteria;o__Actinomycetales;f__Nocardioidaceae;g__	Epi_k__Fungi;p__Ascomycota;c__Dothideomycetes;o__Capnodiales;Other;Other	0.763612	4.17281			Epi_k__Fungi;p__Ascomycota;c__Sordariomycetes;o__Hypocreales;f__Nectriaceae;g__Gibberella	Epi_k__Fungi	Epi	2
Epi_k__Bacteria;p__Proteobacteria;c__Deltaproteobacteria;o__Myxococcales;Other;Other	Epi_k__Bacteria;p__Bacteroidetes;c__Cytophagia;o__Cytophagales;f__Cytophagaceae;g__	0.836675	4.17098			Epi_k__Fungi;p__Basidiomycota;c__Microbotryomycetes;o__Leucosporidiales;f__Leucosporidiaceae;g__Leucosporidium	Epi_k__Fungi	Epi	2
Epi_k__Bacteria;p__Bacteroidetes;c__Cytophagia;o__Cytophagales;f__Cytophagaceae;g__	Epi_k__Fungi;p__Basidiomycota;c__Tremellomycetes;o__Tremellales;f__Incertae sedis;g__Dioszegia	-0.58909	4.16988			Endo_k__Bacteria;p__Cyanobacteria;c__Oscillatoriophycideae;o__Oscillatoriales;f__Phormidiaceae;g__Phormidium	Endo_k__Bacteria	Endo	2
Epi_k__Bacteria;p__Proteobacteria;c__Deltaproteobacteria;o__Myxococcales;Other;Other	Epi_k__Bacteria;p__Chloroflexi;c__Anaerolineae;o__SBR1031;f__A4b;g__	0.97309	4.16192			Endo_k__Fungi;p__Ascomycota;c__Dothideomycetes;o__Pleosporales;f__Pleosporaceae;g__Lewia	Endo_k__Fungi	Endo	2
Epi_k__Bacteria;p__Proteobacteria;c__Alphaproteobacteria;o__Rhizobiales;f__Methylocystaceae;g__Methylopila	Epi_k__Bacteria;p__Proteobacteria;c__Alphaproteobacteria;o__Rhizobiales;f__Beijerinckiaceae;g__	0.776831	4.15913			Epi_k__Bacteria;p__Proteobacteria;c__Alphaproteobacteria;o__Rhodobacterales;f__Rhodobacteraceae;g__Rubellimicrobium	Epi_k__Bacteria	Epi	2
Epi_k__Bacteria;p__Proteobacteria;c__Alphaproteobacteria;o__Rhodospirillales;f__;g__	Epi_k__Bacteria;p__Actinobacteria;c__Acidimicrobiia;o__Acidimicrobiales;f__C111;g__	0.996771	4.15476			Epi_k__Bacteria;p__Proteobacteria;c__Betaproteobacteria;o__Methylophilales;f__Methylophilaceae;Other	Epi_k__Bacteria	Epi	2
Epi_k__Bacteria;p__Proteobacteria;c__Alphaproteobacteria;o__Rhizobiales;f__Hyphomicrobiaceae;g__Rhodoplanes	Epi_k__Bacteria;p__Actinobacteria;c__Acidimicrobiia;o__Acidimicrobiales;f__C111;g__	0.709717	4.14765			Epi_k__Fungi;p__Ascomycota;c__Dothideomycetes;o__Pleosporales;f__Pleosporaceae;g__Lewia	Epi_k__Fungi	Epi	2
Endo_k__Chromalveolata;p__Stramenopiles;c__Oomycetes;o__Albuginales;f__Albuginaceae;g__Albugo	Epi_k__Bacteria;p__Proteobacteria;c__Alphaproteobacteria;o__Rhizobiales;Other;Other	-1.89929	4.14709			Epi_k__Bacteria;p__Proteobacteria;c__Gammaproteobacteria;Other;Other;Other	Epi_k__Bacteria	Epi	2
Epi_k__Bacteria;p__Proteobacteria;c__Alphaproteobacteria;o__Caulobacterales;f__Caulobacteraceae;g__Caulobacter	Epi_k__Bacteria;p__Bacteroidetes;c__Cytophagia;o__Cytophagales;f__Cytophagaceae;g__Hymenobacter	-0.832028	4.14554			Epi_k__Fungi;p__Ascomycota;c__Dothideomycetes;o__Capnodiales;f__Davidiellaceae;Other	Epi_k__Fungi	Epi	2
Epi_k__Bacteria;p__Bacteroidetes;c__Cytophagia;o__Cytophagales;f__Cytophagaceae;g__	Epi_k__Bacteria;p__Proteobacteria;c__Alphaproteobacteria;o__Rhizobiales;Other;Other	1.43295	4.14437			Endo_k__Bacteria;p__Proteobacteria;c__Betaproteobacteria;o__Burkholderiales;f__Comamonadaceae;g__Pelomonas	Endo_k__Bacteria	Endo	2
Epi_k__Bacteria;p__Proteobacteria;c__Alphaproteobacteria;o__Rhodospirillales;f__;g__	Epi_k__Bacteria;p__Proteobacteria;c__Alphaproteobacteria;o__Rhizobiales;Other;Other	1.48064	4.14395			Epi_k__Bacteria;p__[Thermi];c__Deinococci;o__Deinococcales;f__Deinococcaceae;Other	Epi_k__Bacteria	Epi	2
Epi_k__Bacteria;p__Proteobacteria;c__Alphaproteobacteria;o__Sphingomonadales;Other;Other	Epi_k__Chromalveolata;p__Stramenopiles;c__Oomycetes;o__Albuginales;f__Albuginaceae;g__Albugo	-0.359948	4.12799			Epi_k__Bacteria;p__Bacteroidetes;c__Sphingobacteriia;o__Sphingobacteriales;f__Sphingobacteriaceae;g__Pedobacter	Epi_k__Bacteria	Epi	2
Epi_k__Bacteria;p__Verrucomicrobia;c__Verrucomicrobiae;o__Verrucomicrobiales;f__Verrucomicrobiaceae;g__	Epi_k__Bacteria;p__Actinobacteria;c__Actinobacteria;o__Actinomycetales;f__Mycobacteriaceae;g__Mycobacterium	0.805585	4.12797			Epi_k__Bacteria;p__Actinobacteria;c__Actinobacteria;o__Actinomycetales;f__Microbacteriaceae;g__Curtobacterium	Epi_k__Bacteria	Epi	2
Epi_k__Bacteria;p__Actinobacteria;c__Actinobacteria;o__Actinomycetales;f__Nakamurellaceae;g__	Epi_k__Bacteria;p__Proteobacteria;c__Alphaproteobacteria;o__Rhodospirillales;f__;g__	0.526407	4.12482			Endo_k__Fungi;p__Basidiomycota;c__Tremellomycetes;o__Tremellales;f__Incertae sedis;g__Dioszegia	Endo_k__Fungi	Endo	2
Epi_k__Bacteria;p__[Thermi];c__Deinococci;o__Deinococcales;f__Deinococcaceae;g__Deinococcus	Epi_k__Bacteria;p__Actinobacteria;c__Thermoleophilia;o__Solirubrobacterales;Other;Other	-1.14004	4.12384			Epi_k__Bacteria;p__Proteobacteria;c__Deltaproteobacteria;o__Spirobacillales;f__;g__	Epi_k__Bacteria	Epi	2
Epi_k__Bacteria;p__Proteobacteria;c__Deltaproteobacteria;o__Myxococcales;Other;Other	Epi_k__Bacteria;p__Actinobacteria;c__Acidimicrobiia;o__Acidimicrobiales;Other;Other	0.962762	4.11657			Epi_k__Bacteria;p__Bacteroidetes;c__Cytophagia;o__Cytophagales;f__Cytophagaceae;g__Rudanella	Epi_k__Bacteria	Epi	2
Epi_k__Bacteria;p__Proteobacteria;c__Alphaproteobacteria;o__Rhizobiales;f__Phyllobacteriaceae;Other	Epi_k__Bacteria;p__Proteobacteria;c__Alphaproteobacteria;o__Rhizobiales;f__Bradyrhizobiaceae;g__Balneimonas	0.767598	4.11563			Epi_k__Bacteria;p__Actinobacteria;c__Actinobacteria;o__Actinomycetales;f__Microbacteriaceae;g__Agromyces	Epi_k__Bacteria	Epi	2
Epi_k__Bacteria;p__Proteobacteria;c__Alphaproteobacteria;o__Rhodospirillales;f__Rhodospirillaceae;Other	Epi_k__Bacteria;p__Proteobacteria;c__Alphaproteobacteria;o__Rhizobiales;f__Bradyrhizobiaceae;g__Balneimonas	0.662224	4.11432			Endo_k__Bacteria;p__Proteobacteria;c__Alphaproteobacteria;o__Rhizobiales;f__Bradyrhizobiaceae;Other	Endo_k__Bacteria	Endo	2
Epi_k__Bacteria;p__Proteobacteria;c__Betaproteobacteria;o__Methylophilales;f__Methylophilaceae;g__Methylotenera	Epi_k__Bacteria;p__Proteobacteria;c__Alphaproteobacteria;o__Caulobacterales;f__Caulobacteraceae;g__Brevundimonas	0.735435	4.10819			Epi_k__Bacteria;p__Actinobacteria;c__Thermoleophilia;o__Gaiellales;f__;g__	Epi_k__Bacteria	Epi	2
Endo_k__Chromalveolata;p__Stramenopiles;c__Oomycetes;o__Albuginales;f__Albuginaceae;g__Albugo	Epi_k__Bacteria;p__Proteobacteria;c__Alphaproteobacteria;o__Sphingomonadales;f__Sphingomonadaceae;g__Novosphingobium	-1.2374	4.10729			Epi_k__Bacteria;p__Gemmatimonadetes;c__Gemmatimonadetes;o__Gemmatimonadales;f__Gemmatimonadaceae;g__Gemmatimonas	Epi_k__Bacteria	Epi	2
Endo_k__Bacteria;p__Proteobacteria;c__Betaproteobacteria;o__Burkholderiales;f__Oxalobacteraceae;g__Janthinobacterium	Endo_k__Chromalveolata;p__Stramenopiles;c__Oomycetes;o__Albuginales;f__Albuginaceae;g__Albugo	-0.307016	4.10696			Epi_k__Bacteria;p__Acidobacteria;c__Acidobacteria-6;o__iii1-15;f__mb2424;g__	Epi_k__Bacteria	Epi	2
Epi_k__Bacteria;p__Planctomycetes;c__Planctomycetia;o__Gemmatales;f__Isosphaeraceae;g__	Epi_k__Bacteria;p__Chloroflexi;c__Thermomicrobia;o__JG30-KF-CM45;f__;g__	0.831022	4.09898			Epi_k__Bacteria;p__Proteobacteria;c__Betaproteobacteria;o__Burkholderiales;f__Comamonadaceae;g__Leptothrix	Epi_k__Bacteria	Epi	2
Endo_k__Bacteria;p__Actinobacteria;c__Actinobacteria;o__Actinomycetales;f__Mycobacteriaceae;g__Mycobacterium	Endo_k__Chromalveolata;p__Stramenopiles;c__Oomycetes;o__Albuginales;f__Albuginaceae;g__Albugo	-0.343252	4.09861			Endo_k__Bacteria;p__Proteobacteria;c__Deltaproteobacteria;o__Bdellovibrionales;f__Bdellovibrionaceae;g__Bdellovibrio	Endo_k__Bacteria	Endo	2
Epi_k__Bacteria;p__Actinobacteria;c__Actinobacteria;o__Actinomycetales;f__Nakamurellaceae;g__	Epi_k__Bacteria;p__Proteobacteria;c__Betaproteobacteria;o__SC-I-84;f__;g__	0.523086	4.09103			Epi_k__Bacteria;p__Armatimonadetes;c__[Fimbriimonadia];o__[Fimbriimonadales];f__[Fimbriimonadaceae];g__Fimbriimonas	Epi_k__Bacteria	Epi	2
Epi_k__Bacteria;p__Proteobacteria;c__Betaproteobacteria;o__Burkholderiales;f__Comamonadaceae;Other	Epi_k__Bacteria;p__Proteobacteria;c__Alphaproteobacteria;o__Sphingomonadales;Other;Other	0.739123	4.08986			Epi_k__Chromalveolata;p__Stramenopiles;c__Oomycetes;o__Peronosporales;f__Peronosporaceae;g__Hyaloperonospora	Epi_k__Chromalveolata	Epi	1
Epi_k__Bacteria;p__Actinobacteria;c__Actinobacteria;o__Actinomycetales;f__Microbacteriaceae;g__Microbacterium	Epi_k__Fungi;p__Basidiomycota;c__Tremellomycetes;o__Tremellales;f__Incertae sedis;g__Dioszegia	-0.40477	4.08746			Epi_k__Fungi;p__Ascomycota;c__Dothideomycetes;o__Capnodiales;f__Mycosphaerellaceae;g__unidentified	Epi_k__Fungi	Epi	1
Epi_k__Bacteria;p__Proteobacteria;c__Alphaproteobacteria;o__Rhizobiales;f__Hyphomicrobiaceae;Other	Epi_k__Bacteria;p__Actinobacteria;c__Acidimicrobiia;o__Acidimicrobiales;Other;Other	1.41016	4.08566			Endo_k__Chromalveolata;p__Stramenopiles;c__Oomycetes;o__Peronosporales;f__Peronosporaceae;g__Hyaloperonospora	Endo_k__Chromalveolata	Endo	1
Epi_k__Bacteria;p__Proteobacteria;c__Deltaproteobacteria;o__Myxococcales;Other;Other	Epi_k__Fungi;p__Basidiomycota;c__Agaricomycetes;o__Russulales;f__Bondarzewiaceae;g__Heterobasidion	0.856582	4.08279			Epi_k__Fungi;p__Basidiomycota;c__Microbotryomycetes;o__Leucosporidiales;f__Leucosporidiaceae;g__Leucosporidiella	Epi_k__Fungi	Epi	1
Epi_k__Bacteria;p__Chloroflexi;c__Thermomicrobia;o__JG30-KF-CM45;f__;g__	Epi_k__Bacteria;p__Bacteroidetes;c__Cytophagia;o__Cytophagales;f__Cytophagaceae;g__Hymenobacter	-0.86558	4.08171			Epi_k__Bacteria;p__Actinobacteria;c__Actinobacteria;o__Actinomycetales;f__Nocardioidaceae;Other	Epi_k__Bacteria	Epi	1
Endo_k__Chromalveolata;p__Stramenopiles;c__Oomycetes;o__Albuginales;f__Albuginaceae;g__Albugo	Epi_k__Bacteria;p__Proteobacteria;c__Betaproteobacteria;o__Methylophilales;f__Methylophilaceae;Other	-1.12285	4.07891			Epi_k__Fungi;p__Basidiomycota;c__Tremellomycetes;o__Tremellales;f__Incertae sedis;g__Cryptococcus	Epi_k__Fungi	Epi	1
Endo_k__Bacteria;p__Proteobacteria;c__Betaproteobacteria;o__Burkholderiales;f__Oxalobacteraceae;g__Janthinobacterium	Epi_k__Fungi;p__Basidiomycota;c__Tremellomycetes;o__Tremellales;f__Incertae sedis;g__Dioszegia	-0.500833	4.07207			Endo_k__Bacteria;p__Proteobacteria;c__Alphaproteobacteria;o__Rhizobiales;f__Methylobacteriaceae;g__Methylobacterium	Endo_k__Bacteria	Endo	1
Epi_k__Bacteria;p__Actinobacteria;c__Actinobacteria;o__Actinomycetales;f__Pseudonocardiaceae;g__Pseudonocardia	Epi_k__Fungi;p__Basidiomycota;c__Tremellomycetes;o__Tremellales;f__Incertae sedis;g__Dioszegia	-0.508785	4.06988			Epi_k__Fungi;p__Ascomycota;c__Eurotiomycetes;o__Verrucariales;f__Verrucariaceae;g__Verrucaria	Epi_k__Fungi	Epi	1
Endo_k__Chromalveolata;p__Stramenopiles;c__Oomycetes;o__Albuginales;f__Albuginaceae;g__Albugo	Epi_k__Bacteria;p__Proteobacteria;c__Alphaproteobacteria;o__Caulobacterales;f__Caulobacteraceae;g__Caulobacter	-1.31628	4.06795			Epi_k__Bacteria;p__Actinobacteria;c__Actinobacteria;o__Actinomycetales;f__Microbacteriaceae;g__Rathayibacter	Epi_k__Bacteria	Epi	1
Epi_k__Bacteria;p__Proteobacteria;c__Gammaproteobacteria;o__Xanthomonadales;f__Sinobacteraceae;g__	Epi_k__Bacteria;p__Planctomycetes;c__Planctomycetia;o__Gemmatales;f__Isosphaeraceae;g__	0.998165	4.06157			Endo_k__Bacteria;p__Proteobacteria;Other;Other;Other;Other	Endo_k__Bacteria	Endo	1
Epi_k__Bacteria;p__Actinobacteria;c__Actinobacteria;o__Actinomycetales;f__Mycobacteriaceae;g__Mycobacterium	Epi_k__Bacteria;p__Chloroflexi;c__Thermomicrobia;o__JG30-KF-CM45;f__;g__	0.590849	4.05244			Epi_k__Fungi;p__Ascomycota;c__Leotiomycetes;o__Helotiales;Other;Other	Epi_k__Fungi	Epi	1
Endo_k__Chromalveolata;p__Stramenopiles;c__Oomycetes;o__Albuginales;f__Albuginaceae;g__Albugo	Epi_k__Bacteria;p__Actinobacteria;c__Actinobacteria;o__Actinomycetales;f__Propionibacteriaceae;g__Microlunatus	-1.51219	4.04767			Epi_k__Bacteria;p__Actinobacteria;c__Actinobacteria;o__Actinomycetales;f__Geodermatophilaceae;g__	Epi_k__Bacteria	Epi	1
Epi_k__Bacteria;p__Proteobacteria;c__Deltaproteobacteria;o__Myxococcales;Other;Other	Epi_k__Bacteria;p__Chloroflexi;c__Chloroflexi;Other;Other;Other	0.559401	4.04059			Epi_k__Bacteria;p__Proteobacteria;c__Alphaproteobacteria;o__Rhizobiales;f__Rhizobiaceae;g__Agrobacterium	Epi_k__Bacteria	Epi	1
Epi_k__Bacteria;p__Proteobacteria;c__Alphaproteobacteria;o__Rhodobacterales;f__Rhodobacteraceae;Other	Epi_k__Bacteria;p__Acidobacteria;c__[Chloracidobacteria];o__RB41;f__Ellin6075;g__	1.35649	4.03578			Epi_k__Bacteria;p__Actinobacteria;c__Actinobacteria;o__Actinomycetales;f__Intrasporangiaceae;Other	Epi_k__Bacteria	Epi	1
Epi_k__Bacteria;p__Actinobacteria;c__Actinobacteria;o__Actinomycetales;f__Mycobacteriaceae;g__Mycobacterium	Epi_k__Bacteria;p__Proteobacteria;c__Betaproteobacteria;o__Burkholderiales;f__Comamonadaceae;g__Acidovorax	0.664744	4.03319			Endo_k__Fungi;p__Ascomycota;c__Dothideomycetes;o__Pleosporales;Other;Other	Endo_k__Fungi	Endo	1
Epi_k__Bacteria;p__Proteobacteria;c__Alphaproteobacteria;o__Rhodospirillales;f__;g__	Epi_k__Bacteria;p__Planctomycetes;c__Planctomycetia;o__Gemmatales;f__Isosphaeraceae;g__	1.10981	4.03208			Epi_k__Bacteria;p__Proteobacteria;c__Alphaproteobacteria;o__Rhodobacterales;f__Rhodobacteraceae;g__Rhodobacter	Epi_k__Bacteria	Epi	1
Epi_k__Bacteria;p__Actinobacteria;c__Actinobacteria;o__Actinomycetales;f__Nakamurellaceae;g__	Epi_k__Bacteria;p__Actinobacteria;c__Acidimicrobiia;o__Acidimicrobiales;f__C111;g__	0.824962	4.03197			Endo_k__Bacteria;p__Proteobacteria;c__Gammaproteobacteria;o__Pseudomonadales;f__Pseudomonadaceae;Other	Endo_k__Bacteria	Endo	1
Epi_k__Bacteria;p__Actinobacteria;c__Actinobacteria;o__Actinomycetales;f__Pseudonocardiaceae;g__Actinomycetospora	Epi_k__Bacteria;p__Proteobacteria;c__Gammaproteobacteria;o__Xanthomonadales;f__Sinobacteraceae;Other	1.06172	4.03125			Epi_k__Bacteria;p__Proteobacteria;c__Alphaproteobacteria;o__Rhodobacterales;f__Rhodobacteraceae;g__Amaricoccus	Epi_k__Bacteria	Epi	1
Epi_k__Bacteria;p__Planctomycetes;c__Planctomycetia;o__Gemmatales;f__Isosphaeraceae;Other	Epi_k__Bacteria;p__Proteobacteria;c__Alphaproteobacteria;o__Rhizobiales;f__Hyphomicrobiaceae;g__Rhodoplanes	0.836944	4.02584			Epi_k__Bacteria;p__Actinobacteria;c__Actinobacteria;o__Actinomycetales;f__Nocardiaceae;Other	Epi_k__Bacteria	Epi	1
Epi_k__Bacteria;p__Actinobacteria;c__Acidimicrobiia;o__Acidimicrobiales;Other;Other	Epi_k__Bacteria;p__Chloroflexi;c__Thermomicrobia;o__JG30-KF-CM45;f__;g__	0.567782	4.02509			Epi_k__Bacteria;p__Actinobacteria;c__Actinobacteria;o__Actinomycetales;f__Kineosporiaceae;g__Kineococcus	Epi_k__Bacteria	Epi	1
Epi_k__Bacteria;p__Proteobacteria;c__Alphaproteobacteria;o__Rhizobiales;Other;Other	Epi_k__Bacteria;p__Verrucomicrobia;c__Verrucomicrobiae;o__Verrucomicrobiales;f__Verrucomicrobiaceae;g__	0.852663	4.01287			Endo_k__Bacteria;p__Actinobacteria;c__Actinobacteria;o__Actinomycetales;f__Micrococcaceae;g__Arthrobacter	Endo_k__Bacteria	Endo	1
Epi_k__Bacteria;p__Proteobacteria;c__Betaproteobacteria;o__Burkholderiales;f__Comamonadaceae;g__Polaromonas	Epi_k__Fungi;p__Basidiomycota;c__Tremellomycetes;o__Tremellales;f__Incertae sedis;g__Dioszegia	-0.585332	4.01222			Epi_k__Bacteria;p__Proteobacteria;c__Deltaproteobacteria;o__Myxococcales;f__;g__	Epi_k__Bacteria	Epi	1
Epi_k__Bacteria;p__Proteobacteria;c__Alphaproteobacteria;o__Rhodobacterales;f__Rhodobacteraceae;g__Rubellimicrobium	Epi_k__Bacteria;p__Proteobacteria;c__Alphaproteobacteria;o__Rhizobiales;f__Beijerinckiaceae;g__	0.946801	4.01208			Epi_k__Bacteria;p__Proteobacteria;c__Gammaproteobacteria;o__Xanthomonadales;f__Xanthomonadaceae;g__Arenimonas	Epi_k__Bacteria	Epi	1
Epi_k__Bacteria;p__Planctomycetes;c__Planctomycetia;o__Gemmatales;f__Isosphaeraceae;Other	Epi_k__Bacteria;p__Actinobacteria;c__Actinobacteria;o__Actinomycetales;f__Mycobacteriaceae;g__Mycobacterium	0.713798	4.01024			Epi_k__Bacteria;p__FBP;c__;o__;f__;g__	Epi_k__Bacteria	Epi	1
Epi_k__Bacteria;p__Proteobacteria;c__Betaproteobacteria;o__Burkholderiales;f__Comamonadaceae;g__Pelomonas	Epi_k__Bacteria;p__Proteobacteria;c__Betaproteobacteria;o__Burkholderiales;f__Oxalobacteraceae;g__Janthinobacterium	1.69771	4.0067			Epi_k__Bacteria;p__Gemmatimonadetes;c__Gemmatimonadetes;Other;Other;Other	Epi_k__Bacteria	Epi	1
Epi_k__Bacteria;p__Proteobacteria;c__Alphaproteobacteria;o__Caulobacterales;f__Caulobacteraceae;g__Caulobacter	Epi_k__Bacteria;p__Actinobacteria;c__Acidimicrobiia;o__Acidimicrobiales;Other;Other	1.43765	3.99116			Epi_k__Bacteria;p__Proteobacteria;c__Deltaproteobacteria;o__Bdellovibrionales;f__Bacteriovoracaceae;g__Peredibacter	Epi_k__Bacteria	Epi	1
Epi_k__Bacteria;p__Chloroflexi;c__Anaerolineae;o__SBR1031;f__A4b;g__	Epi_k__Bacteria;p__Actinobacteria;c__Actinobacteria;o__Actinomycetales;f__Mycobacteriaceae;g__Mycobacterium	1.07224	3.97702			Epi_k__Bacteria;p__Actinobacteria;c__MB-A2-108;o__0319-7L14;f__;g__	Epi_k__Bacteria	Epi	1
Epi_k__Bacteria;p__Proteobacteria;c__Deltaproteobacteria;o__Spirobacillales;f__;g__	Epi_k__Bacteria;p__Proteobacteria;c__Alphaproteobacteria;o__Rhodospirillales;f__Acetobacteraceae;Other	0.647418	3.97364			Epi_k__Bacteria;p__Proteobacteria;c__Gammaproteobacteria;o__Enterobacteriales;f__Enterobacteriaceae;Other	Epi_k__Bacteria	Epi	1
Epi_k__Bacteria;p__Planctomycetes;c__Planctomycetia;o__Gemmatales;f__Isosphaeraceae;g__	Epi_k__Bacteria;p__Actinobacteria;c__Acidimicrobiia;o__Acidimicrobiales;Other;Other	1.33014	3.97241			Epi_k__Bacteria;p__Proteobacteria;c__Deltaproteobacteria;o__Myxococcales;f__Nannocystaceae;g__Nannocystis	Epi_k__Bacteria	Epi	1
Endo_k__Bacteria;p__Proteobacteria;c__Alphaproteobacteria;o__Rhizobiales;Other;Other	Epi_k__Bacteria;p__Proteobacteria;c__Alphaproteobacteria;o__Rhizobiales;Other;Other	1.07904	3.97074			Epi_k__Bacteria;p__Proteobacteria;c__Alphaproteobacteria;o__Rhodospirillales;f__Acetobacteraceae;g__Roseococcus	Epi_k__Bacteria	Epi	1
Epi_k__Bacteria;p__Bacteroidetes;c__Flavobacteriia;o__Flavobacteriales;f__Flavobacteriaceae;g__Flavobacterium	Epi_k__Bacteria;p__Proteobacteria;c__Alphaproteobacteria;o__Rhizobiales;Other;Other	1.98414	3.96859			Epi_k__Bacteria;p__Actinobacteria;c__Actinobacteria;o__Actinomycetales;f__Geodermatophilaceae;g__Geodermatophilus	Epi_k__Bacteria	Epi	1
Epi_k__Bacteria;p__Proteobacteria;c__Alphaproteobacteria;o__Rhizobiales;Other;Other	Epi_k__Bacteria;p__Actinobacteria;c__Acidimicrobiia;o__Acidimicrobiales;Other;Other	1.01561	3.96541			Epi_k__Bacteria;p__Bacteroidetes;c__Cytophagia;o__Cytophagales;f__Cytophagaceae;g__Dyadobacter	Epi_k__Bacteria	Epi	1
Epi_k__Bacteria;p__Proteobacteria;c__Alphaproteobacteria;o__Rhizobiales;f__Aurantimonadaceae;g__Aurantimonas	Epi_k__Fungi;p__Basidiomycota;c__Tremellomycetes;o__Tremellales;f__Incertae sedis;g__Dioszegia	-0.35943	3.96472			Epi_k__Fungi;p__Basidiomycota;c__Agaricomycetes;o__Russulales;f__Peniophoraceae;Other	Epi_k__Fungi	Epi	1
Epi_k__Bacteria;p__Actinobacteria;c__Acidimicrobiia;o__Acidimicrobiales;f__;g__	Epi_k__Bacteria;p__Bacteroidetes;c__Cytophagia;o__Cytophagales;f__Cytophagaceae;g__Hymenobacter	-0.846125	3.96122			Epi_k__Bacteria;p__Bacteroidetes;c__[Saprospirae];o__[Saprospirales];f__Saprospiraceae;g__	Epi_k__Bacteria	Epi	1
Epi_k__Bacteria;p__[Thermi];c__Deinococci;o__Deinococcales;f__Deinococcaceae;g__Deinococcus	Epi_k__Bacteria;p__Actinobacteria;c__Acidimicrobiia;o__Acidimicrobiales;Other;Other	-2.16128	3.95381			Endo_k__Bacteria;p__Actinobacteria;c__Actinobacteria;o__Actinomycetales;f__Mycobacteriaceae;g__Mycobacterium	Endo_k__Bacteria	Endo	1
Epi_k__Bacteria;p__Proteobacteria;c__Alphaproteobacteria;o__Caulobacterales;f__Caulobacteraceae;Other	Epi_k__Bacteria;p__Bacteroidetes;c__Flavobacteriia;o__Flavobacteriales;f__Flavobacteriaceae;Other	0.512451	3.95346			Endo_k__Bacteria;p__Actinobacteria;c__Actinobacteria;o__Actinomycetales;f__Pseudonocardiaceae;g__Pseudonocardia	Endo_k__Bacteria	Endo	1
Epi_k__Bacteria;p__Actinobacteria;c__Acidimicrobiia;o__Acidimicrobiales;Other;Other	Epi_k__Bacteria;p__Actinobacteria;c__Thermoleophilia;o__Solirubrobacterales;Other;Other	0.841049	3.95293			Epi_k__Bacteria;p__Proteobacteria;c__Alphaproteobacteria;o__Rhodospirillales;f__Rhodospirillaceae;g__	Epi_k__Bacteria	Epi	1
Epi_k__Bacteria;p__Proteobacteria;c__Betaproteobacteria;o__Burkholderiales;f__Oxalobacteraceae;g__Janthinobacterium	Epi_k__Fungi;p__Basidiomycota;c__Tremellomycetes;o__Tremellales;f__Incertae sedis;g__Dioszegia	-0.398199	3.95244			Epi_k__Bacteria;p__Proteobacteria;c__Alphaproteobacteria;Other;Other;Other	Epi_k__Bacteria	Epi	1
Epi_k__Bacteria;p__Proteobacteria;Other;Other;Other;Other	Epi_k__Bacteria;p__Proteobacteria;c__Alphaproteobacteria;o__Rhizobiales;Other;Other	0.979853	3.9512			Epi_k__Bacteria;p__Verrucomicrobia;c__Verrucomicrobiae;o__Verrucomicrobiales;f__Verrucomicrobiaceae;g__Luteolibacter	Epi_k__Bacteria	Epi	1
Epi_k__Bacteria;p__Actinobacteria;c__Actinobacteria;o__Actinomycetales;f__Nakamurellaceae;g__	Epi_k__Bacteria;p__Actinobacteria;c__Thermoleophilia;o__Solirubrobacterales;f__;g__	0.591868	3.951			Epi_k__Bacteria;p__Proteobacteria;c__Betaproteobacteria;o__Methylophilales;f__Methylophilaceae;g__Methylotenera	Epi_k__Bacteria	Epi	1
Epi_k__Bacteria;p__Bacteroidetes;c__Flavobacteriia;o__Flavobacteriales;f__Flavobacteriaceae;Other	Epi_k__Bacteria;p__Proteobacteria;c__Alphaproteobacteria;o__Rhizobiales;f__Beijerinckiaceae;g__	1.22965	3.94801			Endo_k__Fungi;p__Ascomycota;c__Dothideomycetes;o__Capnodiales;Other;Other	Endo_k__Fungi	Endo	1
Epi_k__Bacteria;p__Proteobacteria;c__Betaproteobacteria;o__Burkholderiales;f__Comamonadaceae;g__Leptothrix	Epi_k__Bacteria;p__Proteobacteria;c__Alphaproteobacteria;o__Rhodospirillales;f__Acetobacteraceae;g__Roseomonas	0.485623	3.94654			Epi_k__Bacteria;p__Verrucomicrobia;c__[Spartobacteria];o__[Chthoniobacterales];f__[Chthoniobacteraceae];g__	Epi_k__Bacteria	Epi	1
Epi_k__Bacteria;p__Bacteroidetes;c__Flavobacteriia;o__Flavobacteriales;f__Flavobacteriaceae;g__Flavobacterium	Epi_k__Bacteria;p__Proteobacteria;c__Gammaproteobacteria;o__Xanthomonadales;f__Xanthomonadaceae;Other	0.959314	3.94524
Epi_k__Bacteria;p__Proteobacteria;c__Alphaproteobacteria;o__Rhizobiales;f__Hyphomicrobiaceae;g__Rhodoplanes	Epi_k__Fungi;p__Basidiomycota;c__Tremellomycetes;o__Tremellales;f__Incertae sedis;g__Dioszegia	-0.324361	3.94477
Endo_k__Fungi;p__Ascomycota;c__Dothideomycetes;o__Pleosporales;f__Pleosporaceae;g__Lewia	Epi_k__Bacteria;p__Acidobacteria;c__[Chloracidobacteria];o__RB41;f__Ellin6075;g__	-1.28494	3.9406
Endo_k__Bacteria;p__Proteobacteria;c__Betaproteobacteria;o__Burkholderiales;f__Oxalobacteraceae;Other	Epi_k__Bacteria;p__Bacteroidetes;c__Flavobacteriia;o__Flavobacteriales;f__Flavobacteriaceae;Other	0.733772	3.93904
Epi_k__Fungi;p__Ascomycota;c__Dothideomycetes;o__Capnodiales;Other;Other	Epi_k__Fungi;p__Ascomycota;c__Dothideomycetes;o__Dothideales;f__Dothioraceae;g__Aureobasidium	0.523815	3.93739
Epi_k__Bacteria;p__[Thermi];c__Deinococci;o__Deinococcales;f__Deinococcaceae;Other	Epi_k__Bacteria;p__[Thermi];c__Deinococci;o__Deinococcales;f__Deinococcaceae;g__Deinococcus	0.642462	3.93507
Endo_k__Chromalveolata;p__Stramenopiles;c__Oomycetes;o__Albuginales;f__Albuginaceae;g__Albugo	Epi_k__Bacteria;p__Actinobacteria;c__Acidimicrobiia;o__Acidimicrobiales;Other;Other	-2.13046	3.93363
Epi_k__Bacteria;p__Bacteroidetes;c__Cytophagia;o__Cytophagales;f__Cytophagaceae;g__Hymenobacter	Epi_k__Bacteria;p__Bacteroidetes;c__Cytophagia;o__Cytophagales;f__Cytophagaceae;g__Rudanella	0.753785	3.93325
Epi_k__Fungi;p__Basidiomycota;c__Tremellomycetes;o__Tremellales;f__Incertae sedis;g__Dioszegia	Epi_k__Fungi;p__Ascomycota;c__Taphrinomycetes;o__Taphrinales;f__Protomycetaceae;g__Protomyces	0.629061	3.92312
Epi_k__Bacteria;p__Proteobacteria;c__Alphaproteobacteria;o__Rhizobiales;f__Phyllobacteriaceae;Other	Epi_k__Bacteria;p__Actinobacteria;c__Acidimicrobiia;o__Acidimicrobiales;f__C111;g__	0.874718	3.92231
Epi_k__Bacteria;p__Proteobacteria;c__Alphaproteobacteria;o__Rhodospirillales;f__;g__	Epi_k__Bacteria;p__Actinobacteria;c__Thermoleophilia;o__Solirubrobacterales;Other;Other	0.862632	3.92042
Epi_k__Bacteria;p__Bacteroidetes;c__Sphingobacteriia;o__Sphingobacteriales;f__;g__	Epi_k__Bacteria;p__Proteobacteria;c__Alphaproteobacteria;o__Rhizobiales;f__Phyllobacteriaceae;Other	0.927591	3.91747
Epi_k__Bacteria;p__Proteobacteria;c__Betaproteobacteria;o__Burkholderiales;f__Comamonadaceae;Other	Epi_k__Bacteria;p__Proteobacteria;c__Alphaproteobacteria;o__Sphingomonadales;f__Sphingomonadaceae;g__Sphingomonas	0.758895	3.91565
Epi_k__Bacteria;p__Actinobacteria;c__Actinobacteria;o__Actinomycetales;f__Microbacteriaceae;g__Rathayibacter	Epi_k__Bacteria;p__Proteobacteria;c__Alphaproteobacteria;o__Rhizobiales;f__Methylobacteriaceae;g__Methylobacterium	1.53476	3.91521
Epi_k__Bacteria;p__Actinobacteria;c__Actinobacteria;o__Actinomycetales;f__Mycobacteriaceae;g__Mycobacterium	Epi_k__Fungi;p__Basidiomycota;c__Tremellomycetes;o__Tremellales;f__Incertae sedis;g__Dioszegia	-0.346291	3.90813
Epi_k__Bacteria;p__Proteobacteria;c__Betaproteobacteria;o__Burkholderiales;f__Comamonadaceae;Other	Epi_k__Bacteria;p__Chloroflexi;c__Anaerolineae;o__SBR1031;f__A4b;g__	0.511952	3.90641
Epi_k__Bacteria;p__Chloroflexi;c__Chloroflexi;Other;Other;Other	Epi_k__Bacteria;p__Proteobacteria;c__Betaproteobacteria;o__Burkholderiales;f__Comamonadaceae;Other	1.68659	3.89989
Epi_k__Bacteria;p__Actinobacteria;c__Acidimicrobiia;o__Acidimicrobiales;f__C111;g__	Epi_k__Bacteria;p__Proteobacteria;c__Gammaproteobacteria;o__Xanthomonadales;f__Sinobacteraceae;Other	1.05775	3.89979
Epi_k__Bacteria;p__Proteobacteria;c__Alphaproteobacteria;o__Caulobacterales;f__Caulobacteraceae;g__Caulobacter	Epi_k__Bacteria;p__Fibrobacteres;c__Fibrobacteria;o__258ds10;f__;g__	1.35709	3.89888
Epi_k__Bacteria;p__Proteobacteria;c__Alphaproteobacteria;o__Rhodobacterales;f__Rhodobacteraceae;Other	Epi_k__Bacteria;p__Planctomycetes;c__Planctomycetia;o__Gemmatales;f__Isosphaeraceae;g__	1.28858	3.89818
Endo_k__Bacteria;p__Proteobacteria;c__Alphaproteobacteria;o__Sphingomonadales;f__Sphingomonadaceae;g__Sphingomonas	Endo_k__Bacteria;p__Proteobacteria;c__Alphaproteobacteria;o__Rhizobiales;f__Methylobacteriaceae;g__Methylobacterium	0.49158	3.8956
Epi_k__Bacteria;p__Chloroflexi;c__Anaerolineae;o__SBR1031;f__A4b;g__	Epi_k__Bacteria;p__Actinobacteria;c__Actinobacteria;o__Actinomycetales;f__Pseudonocardiaceae;g__Pseudonocardia	0.890885	3.89404
Epi_k__Bacteria;p__Actinobacteria;c__Actinobacteria;o__Actinomycetales;f__Pseudonocardiaceae;g__Actinomycetospora	Epi_k__Bacteria;p__Planctomycetes;c__Planctomycetia;o__Gemmatales;f__Isosphaeraceae;g__	1.07807	3.89174
Epi_k__Bacteria;p__Actinobacteria;c__Actinobacteria;o__Actinomycetales;f__Nakamurellaceae;g__	Epi_k__Bacteria;p__Actinobacteria;c__Acidimicrobiia;o__Acidimicrobiales;Other;Other	0.617976	3.89057
Epi_k__Bacteria;p__Proteobacteria;c__Betaproteobacteria;o__Burkholderiales;f__Comamonadaceae;g__Pelomonas	Epi_k__Bacteria;p__Proteobacteria;c__Alphaproteobacteria;o__Caulobacterales;f__Caulobacteraceae;g__Caulobacter	1.4062	3.88603
Epi_k__Bacteria;p__Actinobacteria;c__Acidimicrobiia;o__Acidimicrobiales;f__C111;g__	Epi_k__Bacteria;p__Actinobacteria;c__Acidimicrobiia;o__Acidimicrobiales;Other;Other	1.02985	3.87829
Epi_k__Bacteria;p__Proteobacteria;c__Alphaproteobacteria;o__Rhodobacterales;f__Rhodobacteraceae;Other	Epi_k__Bacteria;p__Proteobacteria;c__Gammaproteobacteria;o__Xanthomonadales;f__Sinobacteraceae;Other	1.24247	3.87588
Epi_k__Bacteria;p__Proteobacteria;c__Gammaproteobacteria;o__Xanthomonadales;f__Sinobacteraceae;Other	Epi_k__Bacteria;p__Planctomycetes;c__Planctomycetia;o__Gemmatales;f__Isosphaeraceae;g__	0.853891	3.86593
Epi_k__Bacteria;p__Proteobacteria;c__Alphaproteobacteria;o__Rhizobiales;f__Aurantimonadaceae;g__Aurantimonas	Epi_k__Bacteria;p__Proteobacteria;c__Betaproteobacteria;o__Burkholderiales;f__Comamonadaceae;g__Pelomonas	0.449058	3.86539
Epi_k__Bacteria;p__Chloroflexi;c__Anaerolineae;o__SBR1031;f__A4b;g__	Epi_k__Fungi;p__Basidiomycota;c__Tremellomycetes;o__Tremellales;f__Incertae sedis;g__Dioszegia	-0.499608	3.86327
Epi_k__Bacteria;p__Proteobacteria;c__Alphaproteobacteria;o__Rhodospirillales;f__Rhodospirillaceae;Other	Epi_k__Bacteria;p__Actinobacteria;c__Actinobacteria;o__Actinomycetales;f__Cellulomonadaceae;g__Cellulomonas	0.966013	3.85596
Epi_k__Bacteria;p__Proteobacteria;c__Betaproteobacteria;o__Ellin6067;f__;g__	Epi_k__Bacteria;p__Bacteroidetes;c__Cytophagia;o__Cytophagales;f__Cytophagaceae;g__Hymenobacter	-0.851758	3.85535
Epi_k__Bacteria;p__Chloroflexi;c__Anaerolineae;o__SBR1031;f__A4b;g__	Epi_k__Bacteria;p__[Thermi];c__Deinococci;o__Deinococcales;f__Deinococcaceae;g__Deinococcus	-0.559441	3.85212
Endo_k__Chromalveolata;p__Stramenopiles;c__Oomycetes;o__Albuginales;f__Albuginaceae;g__Albugo	Epi_k__Bacteria;p__Chloroflexi;c__Chloroflexi;Other;Other;Other	-0.735837	3.84997
Epi_k__Bacteria;p__Proteobacteria;c__Gammaproteobacteria;o__Xanthomonadales;f__Sinobacteraceae;g__	Epi_k__Bacteria;p__Actinobacteria;c__Acidimicrobiia;o__Acidimicrobiales;Other;Other	1.46927	3.84947
Epi_k__Bacteria;p__Proteobacteria;c__Alphaproteobacteria;o__Rhizobiales;f__Hyphomicrobiaceae;Other	Epi_k__Bacteria;p__Bacteroidetes;c__Cytophagia;o__Cytophagales;f__Cytophagaceae;g__Hymenobacter	-0.782259	3.84828
Epi_k__Bacteria;p__Proteobacteria;c__Alphaproteobacteria;o__Rhizobiales;Other;Other	Epi_k__Bacteria;p__Planctomycetes;c__Planctomycetia;o__Gemmatales;f__Isosphaeraceae;g__	0.662182	3.84748
Endo_k__Bacteria;p__Bacteroidetes;c__Flavobacteriia;o__Flavobacteriales;f__Flavobacteriaceae;Other	Epi_k__Fungi;p__Basidiomycota;c__Tremellomycetes;o__Tremellales;f__Incertae sedis;g__Dioszegia	-0.614669	3.84672
Endo_k__Chromalveolata;p__Stramenopiles;c__Oomycetes;o__Albuginales;f__Albuginaceae;g__Albugo	Epi_k__Bacteria;p__Proteobacteria;c__Betaproteobacteria;o__Burkholderiales;f__Comamonadaceae;g__Polaromonas	-1.20067	3.84091
Epi_k__Bacteria;p__Actinobacteria;c__Actinobacteria;o__Actinomycetales;f__Pseudonocardiaceae;g__Actinomycetospora	Epi_k__Bacteria;p__Chloroflexi;c__Thermomicrobia;o__JG30-KF-CM45;f__;g__	1.03341	3.83897
Epi_k__Bacteria;p__Proteobacteria;c__Alphaproteobacteria;o__Rhodospirillales;f__;g__	Epi_k__Bacteria;p__Proteobacteria;c__Gammaproteobacteria;o__Xanthomonadales;f__Sinobacteraceae;g__	0.925283	3.8352
Epi_k__Bacteria;p__Actinobacteria;c__Actinobacteria;o__Actinomycetales;f__Nakamurellaceae;g__	Epi_k__Bacteria;p__Proteobacteria;c__Alphaproteobacteria;o__Rhizobiales;f__Bradyrhizobiaceae;g__Balneimonas	0.501753	3.83463
Epi_k__Bacteria;p__[Thermi];c__Deinococci;o__Deinococcales;f__Deinococcaceae;g__Deinococcus	Epi_k__Bacteria;p__Proteobacteria;c__Gammaproteobacteria;o__Xanthomonadales;f__Sinobacteraceae;g__	-1.19265	3.83081
Epi_k__Bacteria;p__Proteobacteria;c__Alphaproteobacteria;o__Rhodospirillales;f__;g__	Epi_k__Bacteria;p__Acidobacteria;c__[Chloracidobacteria];o__RB41;f__Ellin6075;g__	1.12106	3.82492
Epi_k__Bacteria;p__Proteobacteria;c__Betaproteobacteria;o__Burkholderiales;f__Oxalobacteraceae;Other	Epi_k__Bacteria;p__Proteobacteria;c__Alphaproteobacteria;o__Rhizobiales;f__Rhizobiaceae;Other	0.627804	3.8214
Endo_k__Bacteria;p__Bacteroidetes;c__Flavobacteriia;o__Flavobacteriales;f__Flavobacteriaceae;Other	Epi_k__Bacteria;p__Proteobacteria;c__Alphaproteobacteria;o__Rhodobacterales;f__Rhodobacteraceae;g__Paracoccus	1.4553	3.8173
Epi_k__Bacteria;p__Proteobacteria;c__Alphaproteobacteria;o__Rhodospirillales;f__;g__	Epi_k__Fungi;p__Basidiomycota;c__Agaricomycetes;o__Russulales;f__Bondarzewiaceae;g__Heterobasidion	0.889679	3.81623
Epi_k__Bacteria;p__Proteobacteria;c__Alphaproteobacteria;o__Rhizobiales;f__Hyphomicrobiaceae;Other	Epi_k__Bacteria;p__Proteobacteria;c__Alphaproteobacteria;o__Rhizobiales;f__Hyphomicrobiaceae;g__Rhodoplanes	1.21743	3.81539
Epi_k__Bacteria;p__Actinobacteria;c__Actinobacteria;o__Actinomycetales;f__Microbacteriaceae;g__Microbacterium	Epi_k__Bacteria;p__Proteobacteria;c__Alphaproteobacteria;o__Rhodospirillales;f__Acetobacteraceae;g__Roseomonas	0.581579	3.8131
Endo_k__Chromalveolata;p__Stramenopiles;c__Oomycetes;o__Albuginales;f__Albuginaceae;g__Albugo	Epi_k__Fungi;p__Basidiomycota;c__Agaricomycetes;o__Russulales;f__Bondarzewiaceae;g__Heterobasidion	-1.12389	3.81236
Epi_k__Bacteria;p__Proteobacteria;c__Alphaproteobacteria;o__Rhizobiales;f__Aurantimonadaceae;g__Aurantimonas	Epi_k__Bacteria;p__Proteobacteria;c__Alphaproteobacteria;o__Caulobacterales;f__Caulobacteraceae;g__Caulobacter	0.629156	3.811
Epi_k__Bacteria;p__Proteobacteria;c__Alphaproteobacteria;o__Rhodospirillales;f__Acetobacteraceae;g__Roseomonas	Epi_k__Bacteria;p__Proteobacteria;c__Betaproteobacteria;o__Burkholderiales;f__Oxalobacteraceae;g__Massilia	0.739633	3.80908
Epi_k__Bacteria;p__Proteobacteria;c__Alphaproteobacteria;o__Ellin329;f__;g__	Epi_k__Bacteria;p__Proteobacteria;c__Alphaproteobacteria;o__Rhizobiales;f__Hyphomicrobiaceae;Other	0.710992	3.80211
Epi_k__Bacteria;p__Actinobacteria;c__Actinobacteria;o__Actinomycetales;f__Mycobacteriaceae;g__Mycobacterium	Epi_k__Bacteria;p__Actinobacteria;c__Acidimicrobiia;o__Acidimicrobiales;Other;Other	0.938846	3.80098
Epi_k__Bacteria;p__Proteobacteria;c__Gammaproteobacteria;o__Xanthomonadales;f__Sinobacteraceae;Other	Epi_k__Bacteria;p__Actinobacteria;c__Actinobacteria;o__Actinomycetales;f__Mycobacteriaceae;g__Mycobacterium	0.993699	3.80034
Epi_k__Bacteria;p__Proteobacteria;c__Alphaproteobacteria;o__Rhizobiales;f__Phyllobacteriaceae;Other	Epi_k__Bacteria;p__Proteobacteria;c__Alphaproteobacteria;o__Caulobacterales;f__Caulobacteraceae;Other	0.886709	3.7988
Epi_k__Bacteria;p__Bacteroidetes;c__Cytophagia;o__Cytophagales;f__Cytophagaceae;g__	Epi_k__Bacteria;p__Proteobacteria;c__Alphaproteobacteria;o__Caulobacterales;f__Caulobacteraceae;g__Brevundimonas	1.20189	3.79093
Epi_k__Bacteria;p__Bacteroidetes;Other;Other;Other;Other	Epi_k__Bacteria;p__Cyanobacteria;Other;Other;Other;Other	1.03947	3.78188
Endo_k__Bacteria;p__Proteobacteria;c__Betaproteobacteria;o__Burkholderiales;f__Comamonadaceae;g__Acidovorax	Epi_k__Bacteria;p__Proteobacteria;c__Alphaproteobacteria;o__Rhizobiales;f__Hyphomicrobiaceae;g__Rhodoplanes	1.34213	3.77937
Epi_k__Bacteria;p__Proteobacteria;c__Alphaproteobacteria;o__Rhizobiales;f__Aurantimonadaceae;g__Aurantimonas	Epi_k__Bacteria;p__Proteobacteria;c__Alphaproteobacteria;o__Rhizobiales;f__Hyphomicrobiaceae;Other	0.618241	3.77007
Epi_k__Bacteria;p__[Thermi];c__Deinococci;o__Deinococcales;f__Deinococcaceae;g__Deinococcus	Epi_k__Bacteria;p__Actinobacteria;c__Acidimicrobiia;o__Acidimicrobiales;f__C111;g__	-1.22249	3.76787
Epi_k__Bacteria;p__Proteobacteria;c__Alphaproteobacteria;o__Rhizobiales;f__Hyphomicrobiaceae;Other	Epi_k__Bacteria;p__Fibrobacteres;c__Fibrobacteria;o__258ds10;f__;g__	1.28971	3.76169
Epi_k__Bacteria;p__Proteobacteria;c__Alphaproteobacteria;o__Rhodospirillales;f__;g__	Epi_k__Bacteria;p__Verrucomicrobia;c__Verrucomicrobiae;o__Verrucomicrobiales;f__Verrucomicrobiaceae;g__	1.38783	3.75935
Endo_k__Chromalveolata;p__Stramenopiles;c__Oomycetes;o__Albuginales;f__Albuginaceae;g__Albugo	Epi_k__Bacteria;p__Proteobacteria;c__Betaproteobacteria;Other;Other;Other	-0.98111	3.75537
Epi_k__Bacteria;p__Proteobacteria;c__Alphaproteobacteria;o__Sphingomonadales;Other;Other	Epi_k__Bacteria;p__Proteobacteria;c__Alphaproteobacteria;o__Rhizobiales;f__Phyllobacteriaceae;Other	0.4868	3.75512
Epi_k__Bacteria;p__Proteobacteria;c__Betaproteobacteria;o__Burkholderiales;f__Oxalobacteraceae;g__Janthinobacterium	Epi_k__Bacteria;p__Proteobacteria;c__Betaproteobacteria;o__Burkholderiales;f__Oxalobacteraceae;Other	0.833927	3.75445
Endo_k__Chromalveolata;p__Stramenopiles;c__Oomycetes;o__Albuginales;f__Albuginaceae;g__Albugo	Epi_k__Fungi;p__Ascomycota;c__Eurotiomycetes;o__Eurotiales;f__Trichocomaceae;g__Aspergillus	-1.69878	3.74878
Epi_k__Bacteria;p__Proteobacteria;c__Betaproteobacteria;Other;Other;Other	Epi_k__Bacteria;p__Actinobacteria;c__Actinobacteria;o__Actinomycetales;f__Microbacteriaceae;g__Microbacterium	1.36076	3.74828
Epi_k__Bacteria;p__Actinobacteria;c__Actinobacteria;o__Actinomycetales;f__Nakamurellaceae;g__	Epi_k__Bacteria;p__Actinobacteria;c__Actinobacteria;o__Actinomycetales;f__Mycobacteriaceae;g__Mycobacterium	0.653006	3.74491
Endo_k__Bacteria;p__Proteobacteria;c__Deltaproteobacteria;o__Bdellovibrionales;f__Bdellovibrionaceae;g__Bdellovibrio	Endo_k__Chromalveolata;p__Stramenopiles;c__Oomycetes;o__Albuginales;f__Albuginaceae;g__Albugo	-0.272018	3.74397
Epi_k__Fungi;p__Basidiomycota;c__Agaricomycetes;o__Russulales;f__Peniophoraceae;Other	Epi_k__Chromalveolata;p__Stramenopiles;c__Oomycetes;o__Albuginales;f__Albuginaceae;g__Albugo	-0.449246	3.74124
Epi_k__Bacteria;p__Proteobacteria;c__Alphaproteobacteria;o__Rhizobiales;f__Hyphomicrobiaceae;g__Devosia	Epi_k__Bacteria;p__Proteobacteria;c__Alphaproteobacteria;o__Rhizobiales;f__Phyllobacteriaceae;Other	1.05034	3.73865
Epi_k__Bacteria;p__Proteobacteria;c__Alphaproteobacteria;o__Rhizobiales;f__Hyphomicrobiaceae;g__Rhodoplanes	Epi_k__Bacteria;p__Actinobacteria;c__Thermoleophilia;o__Solirubrobacterales;f__Solirubrobacteraceae;g__	0.697788	3.73837
Endo_k__Chromalveolata;p__Stramenopiles;c__Oomycetes;o__Albuginales;f__Albuginaceae;g__Albugo	Epi_k__Bacteria;p__Proteobacteria;c__Gammaproteobacteria;o__Xanthomonadales;f__Xanthomonadaceae;Other	-2.02774	3.73424
Epi_k__Bacteria;p__Proteobacteria;c__Gammaproteobacteria;o__Xanthomonadales;f__Sinobacteraceae;g__	Epi_k__Bacteria;p__Proteobacteria;c__Gammaproteobacteria;o__Xanthomonadales;f__Sinobacteraceae;Other	0.928401	3.73218
Epi_k__Bacteria;p__Proteobacteria;c__Alphaproteobacteria;o__Rhizobiales;f__Hyphomicrobiaceae;g__Rhodoplanes	Epi_k__Bacteria;p__Actinobacteria;c__Actinobacteria;o__Actinomycetales;f__Pseudonocardiaceae;g__Pseudonocardia	0.559124	3.72908
Epi_k__Fungi;p__Basidiomycota;c__Microbotryomycetes;o__Leucosporidiales;f__Leucosporidiaceae;g__Leucosporidiella	Epi_k__Fungi;p__Basidiomycota;c__Tremellomycetes;o__Tremellales;f__Incertae sedis;g__Dioszegia	0.747178	3.72597
Epi_k__Bacteria;p__Proteobacteria;c__Alphaproteobacteria;o__Sphingomonadales;f__Sphingomonadaceae;g__Sphingomonas	Epi_k__Bacteria;p__Proteobacteria;c__Alphaproteobacteria;o__Rhizobiales;f__Aurantimonadaceae;Other	0.540995	3.72416
Epi_k__Bacteria;p__Proteobacteria;c__Alphaproteobacteria;o__Rhodobacterales;f__Rhodobacteraceae;g__Rubellimicrobium	Epi_k__Bacteria;p__Bacteroidetes;c__[Rhodothermi];o__[Rhodothermales];f__Rhodothermaceae;g__Rubricoccus	0.877099	3.7227
Epi_k__Bacteria;p__Actinobacteria;c__Actinobacteria;o__Actinomycetales;f__Mycobacteriaceae;g__Mycobacterium	Epi_k__Bacteria;p__Proteobacteria;c__Alphaproteobacteria;o__Rhizobiales;f__Methylobacteriaceae;g__Methylobacterium	-0.757838	3.71905
Epi_k__Bacteria;p__Proteobacteria;c__Alphaproteobacteria;o__Ellin329;f__;g__	Epi_k__Bacteria;p__Proteobacteria;c__Gammaproteobacteria;o__Xanthomonadales;f__Sinobacteraceae;Other	0.724888	3.71229
Epi_k__Bacteria;p__Proteobacteria;c__Alphaproteobacteria;o__Rhizobiales;f__Methylobacteriaceae;g__Methylobacterium	Epi_k__Bacteria;p__Actinobacteria;c__Thermoleophilia;o__Solirubrobacterales;f__Solirubrobacteraceae;g__	-0.482867	3.71222
Epi_k__Fungi;p__Ascomycota;c__Dothideomycetes;o__Capnodiales;f__Davidiellaceae;Other	Epi_k__Fungi;p__Ascomycota;c__Dothideomycetes;o__Capnodiales;Other;Other	0.861895	3.7096
Epi_k__Bacteria;p__Proteobacteria;c__Alphaproteobacteria;o__Rhodobacterales;f__Hyphomonadaceae;g__	Epi_k__Bacteria;p__Proteobacteria;c__Alphaproteobacteria;o__Rhizobiales;Other;Other	1.11424	3.70845
Epi_k__Bacteria;p__Acidobacteria;c__Acidobacteria-6;Other;Other;Other	Epi_k__Bacteria;p__Actinobacteria;c__Acidimicrobiia;o__Acidimicrobiales;Other;Other	1.04025	3.70784
Epi_k__Bacteria;p__Proteobacteria;c__Alphaproteobacteria;o__Rhizobiales;f__Hyphomicrobiaceae;g__Rhodoplanes	Epi_k__Bacteria;p__[Thermi];c__Deinococci;o__Deinococcales;f__Deinococcaceae;g__Deinococcus	-0.353026	3.7073
Epi_k__Bacteria;p__Proteobacteria;c__Alphaproteobacteria;o__Rhizobiales;f__Methylobacteriaceae;Other	Epi_k__Bacteria;p__Proteobacteria;c__Alphaproteobacteria;o__Sphingomonadales;Other;Other	2.23826	3.70691
Epi_k__Bacteria;p__Proteobacteria;c__Gammaproteobacteria;o__Xanthomonadales;f__Sinobacteraceae;g__	Epi_k__Bacteria;p__Proteobacteria;c__Alphaproteobacteria;o__Rhizobiales;f__Hyphomicrobiaceae;g__Rhodoplanes	1.28858	3.70613
Epi_k__Bacteria;p__Verrucomicrobia;c__Verrucomicrobiae;o__Verrucomicrobiales;f__Verrucomicrobiaceae;g__	Epi_k__Bacteria;p__Planctomycetes;c__Planctomycetia;o__Gemmatales;f__Isosphaeraceae;Other	0.8977	3.70031
Epi_k__Bacteria;p__Proteobacteria;c__Deltaproteobacteria;o__Myxococcales;Other;Other	Epi_k__Bacteria;p__Proteobacteria;c__Alphaproteobacteria;o__Sphingomonadales;Other;Other	1.29093	3.69814
Endo_k__Bacteria;p__Proteobacteria;c__Alphaproteobacteria;o__Rhizobiales;f__Rhizobiaceae;Other	Epi_k__Bacteria;p__Proteobacteria;c__Alphaproteobacteria;o__Rhizobiales;Other;Other	1.39989	3.69801
Epi_k__Bacteria;p__Bacteroidetes;c__Cytophagia;o__Cytophagales;f__Cytophagaceae;g__	Epi_k__Bacteria;p__Bacteroidetes;c__Sphingobacteriia;o__Sphingobacteriales;f__;g__	0.803786	3.69744
Epi_k__Bacteria;p__Proteobacteria;c__Alphaproteobacteria;o__Sphingomonadales;f__Sphingomonadaceae;Other	Epi_k__Bacteria;p__Proteobacteria;c__Alphaproteobacteria;o__Rhizobiales;f__Aurantimonadaceae;Other	0.979139	3.69738
Epi_k__Bacteria;p__Bacteroidetes;c__Cytophagia;o__Cytophagales;f__Cytophagaceae;g__Hymenobacter	Epi_k__Bacteria;p__Proteobacteria;c__Gammaproteobacteria;o__Xanthomonadales;f__Xanthomonadaceae;Other	-1.04323	3.69734
Epi_k__Bacteria;p__Proteobacteria;c__Betaproteobacteria;o__Ellin6067;f__;g__	Epi_k__Bacteria;p__Actinobacteria;c__Acidimicrobiia;o__Acidimicrobiales;Other;Other	1.4878	3.69473
Epi_k__Bacteria;p__Proteobacteria;c__Gammaproteobacteria;o__Xanthomonadales;f__Sinobacteraceae;g__	Epi_k__Bacteria;p__Bacteroidetes;c__Cytophagia;o__Cytophagales;f__Cytophagaceae;g__Hymenobacter	-0.818551	3.69237
Epi_k__Bacteria;p__Proteobacteria;c__Alphaproteobacteria;o__Rhodospirillales;f__Acetobacteraceae;Other	Epi_k__Bacteria;p__Proteobacteria;c__Alphaproteobacteria;o__Sphingomonadales;Other;Other	1.08784	3.68492
Epi_k__Bacteria;p__Bacteroidetes;c__Cytophagia;o__Cytophagales;f__Cytophagaceae;g__	Epi_k__Bacteria;p__Proteobacteria;c__Betaproteobacteria;o__Burkholderiales;f__Comamonadaceae;Other	1.02712	3.68381
Epi_k__Bacteria;p__Proteobacteria;c__Deltaproteobacteria;o__Bdellovibrionales;f__Bdellovibrionaceae;g__Bdellovibrio	Epi_k__Fungi;p__Ascomycota;c__Dothideomycetes;o__Capnodiales;Other;Other	-0.758442	3.68302
Epi_k__Bacteria;p__Proteobacteria;c__Alphaproteobacteria;o__Ellin329;f__;g__	Epi_k__Bacteria;p__Fibrobacteres;c__Fibrobacteria;o__258ds10;f__;g__	1.06982	3.68131
Epi_k__Bacteria;p__Proteobacteria;c__Alphaproteobacteria;o__Ellin329;f__;g__	Epi_k__Bacteria;p__Proteobacteria;c__Alphaproteobacteria;o__Rhizobiales;Other;Other	0.980733	3.681
Epi_k__Bacteria;p__Proteobacteria;c__Alphaproteobacteria;o__Caulobacterales;f__Caulobacteraceae;g__Caulobacter	Epi_k__Bacteria;p__Proteobacteria;c__Alphaproteobacteria;o__Rhizobiales;f__Hyphomicrobiaceae;g__Rhodoplanes	1.235	3.68063
Epi_k__Bacteria;p__Proteobacteria;c__Alphaproteobacteria;o__Rhodospirillales;f__Rhodospirillaceae;Other	Epi_k__Bacteria;p__Proteobacteria;c__Alphaproteobacteria;o__Caulobacterales;f__Caulobacteraceae;g__Caulobacter	0.783451	3.68042
Epi_k__Bacteria;p__Actinobacteria;c__Actinobacteria;o__Actinomycetales;f__Nakamurellaceae;g__	Epi_k__Bacteria;p__Bacteroidetes;c__Cytophagia;o__Cytophagales;f__Cytophagaceae;g__Hymenobacter	-0.571861	3.67703
Epi_k__Bacteria;p__Proteobacteria;c__Betaproteobacteria;o__Burkholderiales;f__Comamonadaceae;g__Methylibium	Epi_k__Bacteria;p__Proteobacteria;c__Alphaproteobacteria;o__Caulobacterales;f__Caulobacteraceae;g__Brevundimonas	1.13852	3.66979
Epi_k__Bacteria;p__Actinobacteria;c__Actinobacteria;o__Actinomycetales;f__Nocardioidaceae;g__	Epi_k__Fungi;p__Ascomycota;c__Dothideomycetes;o__Dothideales;f__Dothioraceae;g__Aureobasidium	0.635981	3.66384
Epi_k__Bacteria;p__Proteobacteria;c__Alphaproteobacteria;o__Caulobacterales;f__Caulobacteraceae;Other	Epi_k__Fungi;p__Ascomycota;c__Dothideomycetes;o__Capnodiales;Other;Other	-0.493656	3.66283
Endo_k__Bacteria;p__Proteobacteria;c__Betaproteobacteria;o__Burkholderiales;f__Oxalobacteraceae;Other	Epi_k__Bacteria;p__Proteobacteria;c__Alphaproteobacteria;o__Rhizobiales;f__Beijerinckiaceae;g__	1.14503	3.66003
Epi_k__Bacteria;p__Proteobacteria;c__Alphaproteobacteria;o__Ellin329;f__;g__	Epi_k__Bacteria;p__Proteobacteria;c__Alphaproteobacteria;o__Rhizobiales;f__Hyphomicrobiaceae;g__Rhodoplanes	1.00036	3.65767
Epi_k__Bacteria;p__Proteobacteria;c__Alphaproteobacteria;o__Rhizobiales;f__Aurantimonadaceae;g__Aurantimonas	Epi_k__Bacteria;p__Proteobacteria;c__Betaproteobacteria;o__Burkholderiales;f__Comamonadaceae;g__Polaromonas	0.577071	3.65381
Epi_k__Bacteria;p__Proteobacteria;c__Alphaproteobacteria;o__Rhodobacterales;f__Rhodobacteraceae;Other	Epi_k__Bacteria;p__Actinobacteria;c__Actinobacteria;o__Actinomycetales;f__Mycobacteriaceae;g__Mycobacterium	1.46214	3.64671
Epi_k__Bacteria;p__Proteobacteria;c__Alphaproteobacteria;o__Ellin329;f__;g__	Epi_k__Bacteria;p__Actinobacteria;c__Actinobacteria;o__Actinomycetales;f__Pseudonocardiaceae;g__Pseudonocardia	0.713784	3.64632
Endo_k__Bacteria;p__Proteobacteria;c__Alphaproteobacteria;o__Rhizobiales;f__Rhizobiaceae;Other	Epi_k__Bacteria;p__Proteobacteria;c__Betaproteobacteria;o__Burkholderiales;f__Comamonadaceae;Other	1.71622	3.64554
Epi_k__Bacteria;p__Proteobacteria;c__Alphaproteobacteria;o__Rhizobiales;f__Aurantimonadaceae;g__Aurantimonas	Epi_k__Bacteria;p__Proteobacteria;c__Betaproteobacteria;o__Burkholderiales;f__Oxalobacteraceae;g__Janthinobacterium	0.735155	3.64497
Epi_k__Bacteria;p__[Thermi];c__Deinococci;o__Deinococcales;f__Deinococcaceae;Other	Epi_k__Bacteria;p__Bacteroidetes;c__[Rhodothermi];o__[Rhodothermales];f__Rhodothermaceae;g__Rubricoccus	-0.954832	3.63186
Epi_k__Bacteria;p__Proteobacteria;c__Alphaproteobacteria;o__Rhodospirillales;f__Acetobacteraceae;g__Roseococcus	Epi_k__Bacteria;p__Actinobacteria;c__Actinobacteria;o__Actinomycetales;f__Geodermatophilaceae;Other	0.846846	3.62753
Epi_k__Bacteria;p__Proteobacteria;c__Betaproteobacteria;o__Burkholderiales;f__Comamonadaceae;g__Pelomonas	Epi_k__Bacteria;p__Proteobacteria;c__Alphaproteobacteria;o__Rhizobiales;f__Hyphomicrobiaceae;Other	1.34106	3.62137
Epi_k__Bacteria;p__Verrucomicrobia;c__Verrucomicrobiae;o__Verrucomicrobiales;f__Verrucomicrobiaceae;g__	Epi_k__Bacteria;p__Proteobacteria;c__Betaproteobacteria;o__Burkholderiales;f__Comamonadaceae;g__Acidovorax	0.692305	3.62089
Epi_k__Bacteria;p__Proteobacteria;c__Alphaproteobacteria;o__Ellin329;f__;g__	Epi_k__Bacteria;p__Proteobacteria;c__Alphaproteobacteria;o__Caulobacterales;f__Caulobacteraceae;g__Caulobacter	0.701263	3.61872
Epi_k__Bacteria;p__Proteobacteria;c__Betaproteobacteria;o__Burkholderiales;f__Oxalobacteraceae;g__Massilia	Epi_k__Bacteria;p__Proteobacteria;c__Betaproteobacteria;o__Burkholderiales;f__Oxalobacteraceae;g__Janthinobacterium	0.98149	3.61112
Epi_k__Bacteria;p__Proteobacteria;c__Betaproteobacteria;o__SC-I-84;f__;g__	Epi_k__Bacteria;p__Proteobacteria;c__Alphaproteobacteria;o__Rhizobiales;Other;Other	1.21264	3.6097
Endo_k__Bacteria;p__Bacteroidetes;c__Flavobacteriia;o__Flavobacteriales;f__Flavobacteriaceae;Other	Endo_k__Bacteria;p__Bacteroidetes;c__Flavobacteriia;o__Flavobacteriales;f__Flavobacteriaceae;g__Flavobacterium	0.705411	3.60913
Epi_k__Bacteria;p__Proteobacteria;c__Deltaproteobacteria;o__Myxococcales;f__Haliangiaceae;g__	Epi_k__Bacteria;p__Actinobacteria;c__Thermoleophilia;o__Solirubrobacterales;Other;Other	0.53185	3.60896
Epi_k__Bacteria;p__Proteobacteria;c__Alphaproteobacteria;o__Rhodospirillales;f__Rhodospirillaceae;Other	Epi_k__Bacteria;p__Planctomycetes;c__Planctomycetia;o__Gemmatales;f__Isosphaeraceae;g__	0.820501	3.60773
Epi_k__Bacteria;p__Proteobacteria;c__Betaproteobacteria;o__SC-I-84;f__;g__	Epi_k__Bacteria;p__Actinobacteria;c__Acidimicrobiia;o__Acidimicrobiales;Other;Other	1.74651	3.60245
Epi_k__Bacteria;p__Proteobacteria;c__Alphaproteobacteria;o__Rhizobiales;f__Bradyrhizobiaceae;g__Balneimonas	Epi_k__Bacteria;p__Proteobacteria;c__Alphaproteobacteria;o__Rhizobiales;Other;Other	1.41035	3.60058
Epi_k__Bacteria;p__Firmicutes;c__Bacilli;o__Bacillales;Other;Other	Epi_k__Bacteria;p__Proteobacteria;c__Alphaproteobacteria;o__Rhizobiales;f__Methylocystaceae;g__Methylopila	-0.81449	3.60045
Epi_k__Bacteria;p__Proteobacteria;c__Alphaproteobacteria;o__Ellin329;f__;g__	Epi_k__Bacteria;p__Proteobacteria;c__Betaproteobacteria;o__Burkholderiales;f__Comamonadaceae;g__Polaromonas	0.653708	3.59962
Epi_k__Bacteria;p__Proteobacteria;c__Alphaproteobacteria;o__Sphingomonadales;f__Sphingomonadaceae;g__Kaistobacter	Epi_k__Bacteria;p__Proteobacteria;c__Alphaproteobacteria;o__Sphingomonadales;f__Sphingomonadaceae;g__Sphingomonas	-0.903426	3.59785
Endo_k__Chromalveolata;p__Stramenopiles;c__Oomycetes;o__Albuginales;f__Albuginaceae;g__Albugo	Epi_k__Bacteria;p__Proteobacteria;c__Gammaproteobacteria;o__Xanthomonadales;f__Xanthomonadaceae;g__Arenimonas	-1.25966	3.59553
Epi_k__Bacteria;p__Proteobacteria;c__Alphaproteobacteria;o__Rhizobiales;f__Hyphomicrobiaceae;Other	Epi_k__Bacteria;p__Planctomycetes;c__Planctomycetia;o__Gemmatales;f__Isosphaeraceae;g__	0.878433	3.59071
Epi_k__Bacteria;p__[Thermi];c__Deinococci;o__Deinococcales;f__Deinococcaceae;g__Deinococcus	Epi_k__Bacteria;p__Proteobacteria;c__Alphaproteobacteria;o__Rhizobiales;f__Methylocystaceae;g__Methylopila	-1.43811	3.58772
Epi_k__Bacteria;p__Actinobacteria;c__Acidimicrobiia;o__Acidimicrobiales;f__Iamiaceae;g__Iamia	Epi_k__Bacteria;p__Proteobacteria;c__Gammaproteobacteria;o__Xanthomonadales;f__Sinobacteraceae;Other	0.828837	3.58043
Epi_k__Bacteria;p__Proteobacteria;c__Alphaproteobacteria;o__Rhodospirillales;f__;g__	Epi_k__Bacteria;p__Proteobacteria;c__Gammaproteobacteria;o__Xanthomonadales;f__Sinobacteraceae;Other	1.01733	3.57947
Epi_k__Bacteria;p__Actinobacteria;c__Actinobacteria;o__Actinomycetales;f__Propionibacteriaceae;g__Microlunatus	Epi_k__Bacteria;p__Actinobacteria;c__Acidimicrobiia;o__Acidimicrobiales;Other;Other	1.26492	3.5771
Epi_k__Bacteria;p__Bacteroidetes;c__Sphingobacteriia;o__Sphingobacteriales;f__;g__	Epi_k__Bacteria;p__Bacteroidetes;c__Flavobacteriia;o__Flavobacteriales;f__Flavobacteriaceae;Other	0.662905	3.5753
Epi_k__Bacteria;p__Chloroflexi;c__Thermomicrobia;o__JG30-KF-CM45;f__;g__	Epi_k__Fungi;p__Basidiomycota;c__Tremellomycetes;o__Tremellales;f__Incertae sedis;g__Dioszegia	-0.51247	3.57507
Endo_k__Bacteria;p__Bacteroidetes;c__Flavobacteriia;o__Flavobacteriales;f__Flavobacteriaceae;Other	Epi_k__Bacteria;p__Bacteroidetes;c__Cytophagia;o__Cytophagales;f__Cytophagaceae;g__Hymenobacter	-0.944564	3.56541
Epi_k__Bacteria;p__Chloroflexi;c__Chloroflexi;Other;Other;Other	Epi_k__Bacteria;p__[Thermi];c__Deinococci;o__Deinococcales;f__Deinococcaceae;g__Deinococcus	-0.988406	3.56251
Epi_k__Bacteria;p__Proteobacteria;c__Deltaproteobacteria;o__Bdellovibrionales;f__Bacteriovoracaceae;g__Peredibacter	Epi_k__Bacteria;p__Proteobacteria;c__Betaproteobacteria;o__Burkholderiales;f__Comamonadaceae;Other	0.879692	3.56016
Endo_k__Bacteria;p__Proteobacteria;c__Gammaproteobacteria;o__Pseudomonadales;f__Pseudomonadaceae;g__Pseudomonas	Endo_k__Bacteria;p__Proteobacteria;c__Alphaproteobacteria;o__Rhizobiales;Other;Other	-0.609548	3.55799
Epi_k__Bacteria;p__Proteobacteria;c__Alphaproteobacteria;o__Rhizobiales;f__Aurantimonadaceae;g__Aurantimonas	Epi_k__Bacteria;p__Fibrobacteres;c__Fibrobacteria;o__258ds10;f__;g__	0.920863	3.55769
Epi_k__Bacteria;p__Proteobacteria;c__Betaproteobacteria;o__Burkholderiales;f__Comamonadaceae;g__Pelomonas	Epi_k__Bacteria;p__Proteobacteria;c__Betaproteobacteria;o__Burkholderiales;f__Comamonadaceae;g__Methylibium	1.0286	3.55608
Epi_k__Bacteria;p__Proteobacteria;c__Betaproteobacteria;o__Burkholderiales;f__Comamonadaceae;g__Polaromonas	Epi_k__Bacteria;p__Fibrobacteres;c__Fibrobacteria;o__258ds10;f__;g__	1.50178	3.55548
Epi_k__Bacteria;p__Proteobacteria;c__Betaproteobacteria;o__Burkholderiales;f__Comamonadaceae;g__Polaromonas	Epi_k__Bacteria;p__Proteobacteria;c__Betaproteobacteria;o__Burkholderiales;f__Oxalobacteraceae;g__Janthinobacterium	1.1813	3.55383
Epi_k__Bacteria;p__Proteobacteria;c__Alphaproteobacteria;o__Caulobacterales;f__Caulobacteraceae;g__Brevundimonas	Epi_k__Bacteria;p__Proteobacteria;c__Alphaproteobacteria;o__Rhodobacterales;f__Rhodobacteraceae;g__Paracoccus	0.901774	3.55221
Epi_k__Bacteria;p__Proteobacteria;c__Deltaproteobacteria;o__Myxococcales;Other;Other	Epi_k__Bacteria;p__Actinobacteria;c__Actinobacteria;o__Actinomycetales;f__Micrococcaceae;g__Arthrobacter	-0.521583	3.55133
Epi_k__Bacteria;p__Proteobacteria;c__Alphaproteobacteria;o__Caulobacterales;f__Caulobacteraceae;g__Caulobacter	Epi_k__Bacteria;p__Planctomycetes;c__Planctomycetia;o__Gemmatales;f__Isosphaeraceae;g__	0.900688	3.54941
Epi_k__Bacteria;p__Bacteroidetes;c__Cytophagia;o__Cytophagales;f__Cytophagaceae;g__Hymenobacter	Epi_k__Bacteria;p__Actinobacteria;c__Thermoleophilia;o__Solirubrobacterales;f__Solirubrobacteraceae;g__	-0.806023	3.54895
Epi_k__Bacteria;p__Proteobacteria;c__Alphaproteobacteria;o__Rhizobiales;f__Bradyrhizobiaceae;g__Balneimonas	Epi_k__Bacteria;p__Actinobacteria;c__Acidimicrobiia;o__Acidimicrobiales;f__C111;g__	0.949555	3.54498
Epi_k__Bacteria;p__Proteobacteria;c__Betaproteobacteria;o__Burkholderiales;f__Comamonadaceae;g__Methylibium	Epi_k__Bacteria;p__Proteobacteria;c__Alphaproteobacteria;o__Caulobacterales;f__Caulobacteraceae;g__Caulobacter	0.919264	3.54478
Epi_k__Bacteria;p__Proteobacteria;c__Alphaproteobacteria;o__Ellin329;f__;g__	Epi_k__Bacteria;p__Actinobacteria;c__Actinobacteria;o__Actinomycetales;f__Mycobacteriaceae;g__Mycobacterium	0.859131	3.5439
Epi_k__Bacteria;p__Bacteroidetes;c__Cytophagia;o__Cytophagales;f__Cytophagaceae;g__	Epi_k__Bacteria;p__Proteobacteria;c__Alphaproteobacteria;o__Caulobacterales;f__Caulobacteraceae;g__Caulobacter	0.957908	3.54234
Epi_k__Bacteria;p__Proteobacteria;c__Alphaproteobacteria;o__Rhodospirillales;f__;g__	Epi_k__Bacteria;p__Actinobacteria;c__Actinobacteria;o__Actinomycetales;f__Propionibacteriaceae;g__Microlunatus	1.16015	3.53956
Epi_k__Bacteria;p__Actinobacteria;c__Acidimicrobiia;o__Acidimicrobiales;f__;g__	Epi_k__Bacteria;p__Actinobacteria;c__Acidimicrobiia;o__Acidimicrobiales;Other;Other	0.949621	3.53805
Epi_k__Bacteria;p__Actinobacteria;c__Actinobacteria;o__Actinomycetales;f__Mycobacteriaceae;g__Mycobacterium	Epi_k__Fungi;p__Basidiomycota;c__Tremellomycetes;o__Cystofilobasidiales;f__Cystofilobasidiaceae;g__Udeniomyces	-0.31414	3.53711
Epi_k__Bacteria;p__Bacteroidetes;c__[Saprospirae];o__[Saprospirales];f__Saprospiraceae;g__	Epi_k__Bacteria;p__Bacteroidetes;c__Cytophagia;o__Cytophagales;f__Cytophagaceae;g__Hymenobacter	-0.682522	3.53705
Epi_k__Bacteria;p__Proteobacteria;c__Alphaproteobacteria;o__Caulobacterales;f__Caulobacteraceae;Other	Epi_k__Bacteria;p__Proteobacteria;c__Alphaproteobacteria;o__Rhizobiales;Other;Other	1.06729	3.53548
Epi_k__Bacteria;p__Actinobacteria;c__Acidimicrobiia;o__Acidimicrobiales;f__C111;g__	Epi_k__Bacteria;p__Proteobacteria;c__Gammaproteobacteria;o__Xanthomonadales;f__Sinobacteraceae;g__	0.89759	3.53539
Endo_k__Bacteria;p__Proteobacteria;c__Alphaproteobacteria;o__Sphingomonadales;f__Sphingomonadaceae;g__Sphingomonas	Epi_k__Bacteria;p__Proteobacteria;c__Alphaproteobacteria;o__Sphingomonadales;f__Sphingomonadaceae;g__Sphingomonas	1.0668	3.53506
Epi_k__Bacteria;p__Proteobacteria;c__Alphaproteobacteria;o__Rhizobiales;f__Phyllobacteriaceae;Other	Epi_k__Bacteria;p__Proteobacteria;c__Deltaproteobacteria;o__Myxococcales;f__;g__	0.771085	3.53264
Endo_k__Bacteria;p__Bacteroidetes;c__Flavobacteriia;o__Flavobacteriales;f__Flavobacteriaceae;Other	Epi_k__Bacteria;p__Proteobacteria;c__Alphaproteobacteria;o__Caulobacterales;f__Caulobacteraceae;g__Brevundimonas	1.17785	3.53085
Epi_k__Bacteria;p__Proteobacteria;c__Alphaproteobacteria;o__Rhizobiales;Other;Other	Epi_k__Bacteria;p__Proteobacteria;c__Alphaproteobacteria;o__Sphingomonadales;f__Erythrobacteraceae;Other	0.607608	3.52733
Epi_k__Bacteria;p__Proteobacteria;c__Betaproteobacteria;o__Burkholderiales;f__Comamonadaceae;Other	Epi_k__Bacteria;p__Proteobacteria;c__Alphaproteobacteria;o__Sphingomonadales;f__Sphingomonadaceae;g__Novosphingobium	0.468706	3.52503
Epi_k__Bacteria;p__Proteobacteria;Other;Other;Other;Other	Epi_k__Bacteria;p__Proteobacteria;c__Alphaproteobacteria;o__Rhizobiales;f__Methylobacteriaceae;g__Methylobacterium	-0.649318	3.52428
Epi_k__Bacteria;p__Cyanobacteria;c__Nostocophycideae;o__Nostocales;f__Nostocaceae;g__Nostoc	Epi_k__Bacteria;p__Actinobacteria;c__Actinobacteria;o__Actinomycetales;f__Mycobacteriaceae;g__Mycobacterium	0.564528	3.52149
Epi_k__Bacteria;p__Proteobacteria;c__Betaproteobacteria;o__Burkholderiales;f__Comamonadaceae;Other	Epi_k__Bacteria;p__Proteobacteria;c__Alphaproteobacteria;o__Rhizobiales;f__Methylocystaceae;g__Methylopila	0.559903	3.52002
Epi_k__Bacteria;p__Proteobacteria;c__Alphaproteobacteria;o__Rhizobiales;f__Hyphomicrobiaceae;g__Devosia	Epi_k__Bacteria;p__Proteobacteria;c__Alphaproteobacteria;o__Rhizobiales;Other;Other	1.65592	3.51794
Epi_k__Bacteria;p__Planctomycetes;c__Planctomycetia;o__Gemmatales;f__Isosphaeraceae;g__	Epi_k__Fungi;p__Basidiomycota;c__Tremellomycetes;o__Cystofilobasidiales;f__Cystofilobasidiaceae;g__Udeniomyces	-0.434931	3.51634
Epi_k__Bacteria;p__Proteobacteria;c__Alphaproteobacteria;o__Rhodospirillales;f__Rhodospirillaceae;Other	Epi_k__Bacteria;p__Proteobacteria;c__Alphaproteobacteria;o__Rhizobiales;f__Hyphomicrobiaceae;Other	0.760099	3.51619
Epi_k__Bacteria;p__Acidobacteria;c__[Chloracidobacteria];o__RB41;f__Ellin6075;g__	Epi_k__Bacteria;p__Actinobacteria;c__Actinobacteria;o__Actinomycetales;f__Pseudonocardiaceae;g__Actinomycetospora	0.890484	3.50973
Epi_k__Bacteria;p__Bacteroidetes;c__Cytophagia;o__Cytophagales;f__Cytophagaceae;g__Hymenobacter	Epi_k__Fungi;p__Basidiomycota;c__Microbotryomycetes;o__Leucosporidiales;f__Leucosporidiaceae;g__Leucosporidium	0.396689	3.50853
Epi_k__Bacteria;p__Proteobacteria;c__Betaproteobacteria;o__Burkholderiales;f__Comamonadaceae;g__Methylibium	Epi_k__Fungi;p__Ascomycota;c__Dothideomycetes;o__Capnodiales;f__Davidiellaceae;Other	0.836321	3.50838
Epi_k__Bacteria;p__Proteobacteria;c__Alphaproteobacteria;o__Caulobacterales;f__Caulobacteraceae;g__Caulobacter	Epi_k__Bacteria;p__Proteobacteria;c__Alphaproteobacteria;o__Caulobacterales;f__Caulobacteraceae;g__Brevundimonas	1.03417	3.50279
Epi_k__Bacteria;p__Proteobacteria;c__Alphaproteobacteria;o__Rhizobiales;f__Methylobacteriaceae;g__Methylobacterium	Epi_k__Bacteria;p__Verrucomicrobia;c__[Spartobacteria];o__[Chthoniobacterales];f__[Chthoniobacteraceae];g__	-0.669899	3.49981
Epi_k__Bacteria;p__Proteobacteria;c__Betaproteobacteria;o__Burkholderiales;f__Comamonadaceae;g__Pelomonas	Epi_k__Bacteria;p__Proteobacteria;c__Betaproteobacteria;o__Burkholderiales;f__Comamonadaceae;g__Polaromonas	1.25248	3.49913
Epi_k__Bacteria;p__Proteobacteria;c__Alphaproteobacteria;o__Rhodobacterales;f__Rhodobacteraceae;Other	Epi_k__Bacteria;p__Actinobacteria;c__Actinobacteria;o__Actinomycetales;f__Pseudonocardiaceae;g__Actinomycetospora	1.56458	3.49815
Endo_k__Bacteria;p__Proteobacteria;c__Betaproteobacteria;o__Burkholderiales;f__Oxalobacteraceae;Other	Epi_k__Bacteria;p__Proteobacteria;c__Alphaproteobacteria;o__Rhizobiales;Other;Other	1.48155	3.49748
Epi_k__Bacteria;p__Actinobacteria;c__Actinobacteria;o__Actinomycetales;f__Nakamurellaceae;g__	Epi_k__Bacteria;p__Proteobacteria;c__Gammaproteobacteria;o__Xanthomonadales;f__Sinobacteraceae;g__	0.541069	3.49673
Epi_k__Bacteria;p__Proteobacteria;c__Betaproteobacteria;o__Burkholderiales;f__Comamonadaceae;g__Acidovorax	Epi_k__Fungi;p__Basidiomycota;c__Tremellomycetes;o__Tremellales;f__Incertae sedis;g__Dioszegia	-0.47288	3.49329
Epi_k__Bacteria;p__Actinobacteria;c__Actinobacteria;o__Actinomycetales;f__Micrococcaceae;g__Arthrobacter	Epi_k__Bacteria;p__Proteobacteria;c__Alphaproteobacteria;o__Rhodobacterales;f__Rhodobacteraceae;Other	-1.69859	3.4928
Epi_k__Bacteria;p__Actinobacteria;c__Actinobacteria;o__Actinomycetales;f__Nocardioidaceae;g__	Epi_k__Fungi;p__Ascomycota;c__Dothideomycetes;o__Capnodiales;f__Davidiellaceae;g__Cladosporium	0.713109	3.49175
Endo_k__Bacteria;p__Proteobacteria;c__Alphaproteobacteria;o__Rhizobiales;f__Rhizobiaceae;Other	Endo_k__Bacteria;p__Proteobacteria;c__Alphaproteobacteria;o__Rhizobiales;Other;Other	0.696487	3.48737
Epi_k__Bacteria;p__Proteobacteria;c__Alphaproteobacteria;o__Rhodobacterales;f__Hyphomonadaceae;g__	Epi_k__Bacteria;p__Actinobacteria;c__Acidimicrobiia;o__Acidimicrobiales;Other;Other	1.24329	3.48671
Endo_k__Chromalveolata;p__Stramenopiles;c__Oomycetes;o__Albuginales;f__Albuginaceae;g__Albugo	Epi_k__Bacteria;p__Actinobacteria;c__Actinobacteria;o__Actinomycetales;f__Microbacteriaceae;g__Agromyces	-1.67258	3.48377
Epi_k__Fungi;p__Ascomycota;c__Dothideomycetes;o__Dothideales;f__Dothioraceae;g__Aureobasidium	Epi_k__Fungi;p__Ascomycota;c__Dothideomycetes;o__Capnodiales;f__Davidiellaceae;g__Cladosporium	0.892832	3.47986
Epi_k__Bacteria;p__Bacteroidetes;c__Flavobacteriia;o__Flavobacteriales;f__Flavobacteriaceae;g__Flavobacterium	Epi_k__Bacteria;p__Proteobacteria;c__Alphaproteobacteria;o__Caulobacterales;f__Caulobacteraceae;Other	1.2848	3.47671
Epi_k__Bacteria;p__Actinobacteria;c__Actinobacteria;o__Actinomycetales;f__Nakamurellaceae;g__	Epi_k__Bacteria;p__Actinobacteria;c__Thermoleophilia;o__Solirubrobacterales;Other;Other	0.498076	3.47586
Epi_k__Bacteria;p__Proteobacteria;c__Deltaproteobacteria;o__Bdellovibrionales;f__Bdellovibrionaceae;g__Bdellovibrio	Epi_k__Bacteria;p__Proteobacteria;c__Alphaproteobacteria;o__Caulobacterales;f__Caulobacteraceae;Other	0.778586	3.47544
Epi_k__Bacteria;p__Actinobacteria;c__Acidimicrobiia;o__Acidimicrobiales;f__;g__	Epi_k__Bacteria;p__Proteobacteria;c__Alphaproteobacteria;o__Rhodospirillales;f__;g__	0.729139	3.4754
Endo_k__Bacteria;p__Bacteroidetes;c__Flavobacteriia;o__Flavobacteriales;f__Flavobacteriaceae;Other	Epi_k__Bacteria;p__Proteobacteria;c__Alphaproteobacteria;o__Caulobacterales;f__Caulobacteraceae;g__Caulobacter	1.02273	3.47353
Epi_k__Bacteria;p__Proteobacteria;c__Betaproteobacteria;o__Ellin6067;f__;g__	Epi_k__Bacteria;p__Proteobacteria;c__Alphaproteobacteria;o__Rhizobiales;f__Hyphomicrobiaceae;g__Rhodoplanes	1.29463	3.47267
Epi_k__Bacteria;p__Bacteroidetes;c__Cytophagia;o__Cytophagales;f__Cytophagaceae;g__	Epi_k__Bacteria;p__Proteobacteria;c__Alphaproteobacteria;o__Rhizobiales;f__Hyphomicrobiaceae;Other	0.940089	3.47209
Epi_k__Bacteria;p__Proteobacteria;c__Alphaproteobacteria;o__Rhodospirillales;f__Rhodospirillaceae;Other	Epi_k__Bacteria;p__Actinobacteria;c__Actinobacteria;o__Actinomycetales;f__Propionibacteriaceae;g__Microlunatus	0.896039	3.4714
Endo_k__Chromalveolata;p__Stramenopiles;c__Oomycetes;o__Albuginales;f__Albuginaceae;g__Albugo	Epi_k__Bacteria;p__Proteobacteria;c__Alphaproteobacteria;o__Sphingomonadales;f__Erythrobacteraceae;Other	-1.36581	3.46775
Epi_k__Bacteria;p__Proteobacteria;c__Betaproteobacteria;o__Burkholderiales;f__Comamonadaceae;g__Xylophilus	Epi_k__Bacteria;p__Proteobacteria;c__Alphaproteobacteria;o__Rhodospirillales;f__Acetobacteraceae;g__Roseomonas	0.521799	3.46422
Epi_k__Bacteria;p__Planctomycetes;c__Planctomycetia;o__Gemmatales;f__Isosphaeraceae;g__	Epi_k__Bacteria;p__Proteobacteria;c__Betaproteobacteria;o__Burkholderiales;f__Comamonadaceae;g__Acidovorax	0.865437	3.4564
Epi_k__Bacteria;p__Bacteroidetes;c__Cytophagia;o__Cytophagales;f__Cytophagaceae;g__	Epi_k__Bacteria;p__Proteobacteria;c__Alphaproteobacteria;o__Rhizobiales;f__Bradyrhizobiaceae;g__Balneimonas	0.758703	3.45587
Epi_k__Bacteria;p__Proteobacteria;c__Betaproteobacteria;o__Burkholderiales;f__Comamonadaceae;g__Xylophilus	Epi_k__Bacteria;p__Actinobacteria;c__Actinobacteria;o__Actinomycetales;f__Microbacteriaceae;g__Curtobacterium	-0.533743	3.45517
Epi_k__Bacteria;p__Proteobacteria;c__Alphaproteobacteria;o__Rhizobiales;f__Phyllobacteriaceae;Other	Epi_k__Bacteria;p__Bacteroidetes;c__Cytophagia;o__Cytophagales;f__Cytophagaceae;g__	0.743511	3.45399
Epi_k__Bacteria;p__Proteobacteria;c__Betaproteobacteria;o__Burkholderiales;f__Comamonadaceae;g__Pelomonas	Epi_k__Bacteria;p__Proteobacteria;c__Alphaproteobacteria;o__Caulobacterales;f__Caulobacteraceae;g__Brevundimonas	1.6087	3.45221
Epi_k__Bacteria;p__Proteobacteria;c__Alphaproteobacteria;o__Rhizobiales;f__Hyphomicrobiaceae;Other	Epi_k__Bacteria;p__Actinobacteria;c__Acidimicrobiia;o__Acidimicrobiales;f__C111;g__	1.05448	3.45029
Epi_k__Bacteria;p__Bacteroidetes;c__Sphingobacteriia;o__Sphingobacteriales;f__;g__	Epi_k__Bacteria;p__Chloroflexi;c__Anaerolineae;o__SBR1031;f__A4b;g__	1.00701	3.44755
Epi_k__Bacteria;p__Proteobacteria;c__Alphaproteobacteria;o__Ellin329;f__;g__	Epi_k__Fungi;p__Basidiomycota;c__Tremellomycetes;o__Cystofilobasidiales;f__Cystofilobasidiaceae;g__Udeniomyces	-0.419707	3.44718
Endo_k__Bacteria;p__Proteobacteria;c__Gammaproteobacteria;o__Pseudomonadales;f__Pseudomonadaceae;g__Pseudomonas	Endo_k__Fungi;p__Ascomycota;c__Dothideomycetes;o__Capnodiales;f__Davidiellaceae;g__Cladosporium	1.01117	3.44572
Epi_k__Bacteria;p__Proteobacteria;c__Alphaproteobacteria;o__Caulobacterales;f__Caulobacteraceae;g__Caulobacter	Epi_k__Bacteria;p__Proteobacteria;c__Alphaproteobacteria;o__Rhizobiales;f__Bradyrhizobiaceae;g__Balneimonas	0.67695	3.44318
Endo_k__Bacteria;p__Proteobacteria;c__Alphaproteobacteria;o__Sphingomonadales;f__Sphingomonadaceae;g__Sphingomonas	Epi_k__Bacteria;p__Actinobacteria;c__Actinobacteria;o__Actinomycetales;f__Nocardioidaceae;Other	1.17363	3.44164
Epi_k__Bacteria;p__Proteobacteria;c__Alphaproteobacteria;o__Rhodospirillales;f__;g__	Epi_k__Bacteria;p__Proteobacteria;c__Alphaproteobacteria;o__Rhizobiales;f__Hyphomicrobiaceae;Other	0.965396	3.44075
Epi_k__Bacteria;p__Proteobacteria;c__Alphaproteobacteria;o__Rhizobiales;f__Hyphomicrobiaceae;Other	Epi_k__Bacteria;p__Actinobacteria;c__Actinobacteria;o__Actinomycetales;f__Mycobacteriaceae;g__Mycobacterium	1.01002	3.43648
Epi_k__Bacteria;p__Actinobacteria;c__Acidimicrobiia;o__Acidimicrobiales;f__Iamiaceae;g__Iamia	Epi_k__Bacteria;p__Actinobacteria;c__Thermoleophilia;o__Solirubrobacterales;Other;Other	0.670392	3.43575
Endo_k__Bacteria;p__Bacteroidetes;c__Flavobacteriia;o__Flavobacteriales;f__Flavobacteriaceae;Other	Epi_k__Bacteria;p__Proteobacteria;c__Alphaproteobacteria;o__Rhodospirillales;f__Rhodospirillaceae;Other	1.14493	3.43423
Endo_k__Chromalveolata;p__Stramenopiles;c__Oomycetes;o__Albuginales;f__Albuginaceae;g__Albugo	Epi_k__Bacteria;p__Actinobacteria;c__Thermoleophilia;o__Solirubrobacterales;f__Solirubrobacteraceae;g__	-1.13908	3.42946
Epi_k__Bacteria;p__Verrucomicrobia;c__Verrucomicrobiae;o__Verrucomicrobiales;f__Verrucomicrobiaceae;g__	Epi_k__Bacteria;p__Acidobacteria;c__[Chloracidobacteria];o__RB41;f__Ellin6075;g__	0.642051	3.42874
Endo_k__Bacteria;p__Bacteroidetes;c__Flavobacteriia;o__Flavobacteriales;f__Flavobacteriaceae;g__Flavobacterium	Epi_k__Fungi;p__Basidiomycota;c__Tremellomycetes;o__Tremellales;f__Incertae sedis;g__Dioszegia	-0.802282	3.42284
Epi_k__Bacteria;p__Actinobacteria;c__Actinobacteria;o__Actinomycetales;f__Nakamurellaceae;g__	Epi_k__Bacteria;p__Actinobacteria;c__Acidimicrobiia;o__Acidimicrobiales;f__EB1017;g__	0.673405	3.42117
Endo_k__Bacteria;p__Proteobacteria;c__Alphaproteobacteria;o__Rhizobiales;Other;Other	Epi_k__Bacteria;p__Proteobacteria;c__Alphaproteobacteria;o__Rhodobacterales;f__Rhodobacteraceae;g__Amaricoccus	0.52378	3.41493
Endo_k__Bacteria;p__Actinobacteria;c__Actinobacteria;o__Actinomycetales;f__Micrococcaceae;g__Arthrobacter	Epi_k__Bacteria;p__Proteobacteria;c__Alphaproteobacteria;o__Rhizobiales;f__Phyllobacteriaceae;Other	-1.0006	3.41475
Epi_k__Bacteria;p__Proteobacteria;c__Betaproteobacteria;o__SC-I-84;f__;g__	Epi_k__Bacteria;p__Proteobacteria;c__Alphaproteobacteria;o__Rhizobiales;f__Hyphomicrobiaceae;Other	1.06496	3.41196
Epi_k__Bacteria;p__Verrucomicrobia;c__Verrucomicrobiae;o__Verrucomicrobiales;f__Verrucomicrobiaceae;g__	Epi_k__Fungi;p__Basidiomycota;c__Tremellomycetes;o__Tremellales;f__Incertae sedis;g__Dioszegia	-0.348768	3.40634
Epi_k__Bacteria;p__Actinobacteria;c__Actinobacteria;o__Actinomycetales;f__Mycobacteriaceae;g__Mycobacterium	Epi_k__Bacteria;p__Actinobacteria;c__Thermoleophilia;o__Solirubrobacterales;f__;g__	0.625333	3.40454
Epi_k__Bacteria;p__Proteobacteria;c__Gammaproteobacteria;o__Xanthomonadales;f__Sinobacteraceae;Other	Epi_k__Bacteria;p__Proteobacteria;c__Alphaproteobacteria;o__Rhizobiales;f__Hyphomicrobiaceae;g__Rhodoplanes	1.08348	3.40406
Epi_k__Bacteria;p__Proteobacteria;c__Alphaproteobacteria;o__Rhodospirillales;f__;g__	Epi_k__Bacteria;p__Actinobacteria;c__Thermoleophilia;o__Gaiellales;f__Gaiellaceae;g__	0.83702	3.40271
Epi_k__Bacteria;p__Bacteroidetes;c__Cytophagia;o__Cytophagales;f__Cytophagaceae;g__	Epi_k__Bacteria;p__Proteobacteria;c__Alphaproteobacteria;o__Ellin329;f__;g__	1.154	3.40253
Epi_k__Bacteria;p__Verrucomicrobia;c__Verrucomicrobiae;o__Verrucomicrobiales;f__Verrucomicrobiaceae;g__	Epi_k__Bacteria;p__Actinobacteria;c__Thermoleophilia;o__Solirubrobacterales;f__Solirubrobacteraceae;g__	0.765883	3.40152
Epi_k__Bacteria;p__Proteobacteria;c__Gammaproteobacteria;o__Xanthomonadales;f__Sinobacteraceae;Other	Epi_k__Bacteria;p__Proteobacteria;c__Betaproteobacteria;o__Burkholderiales;f__Comamonadaceae;g__Acidovorax	0.859112	3.40139
Epi_k__Bacteria;p__[Thermi];c__Deinococci;o__Deinococcales;f__Deinococcaceae;g__Deinococcus	Epi_k__Bacteria;p__Verrucomicrobia;c__Verrucomicrobiae;o__Verrucomicrobiales;f__Verrucomicrobiaceae;g__	-1.70378	3.39921
Epi_k__Bacteria;p__Proteobacteria;c__Betaproteobacteria;o__Burkholderiales;f__Comamonadaceae;g__Pelomonas	Epi_k__Bacteria;p__Fibrobacteres;c__Fibrobacteria;o__258ds10;f__;g__	1.99414	3.39758
Epi_k__Bacteria;p__Verrucomicrobia;c__Verrucomicrobiae;o__Verrucomicrobiales;f__Verrucomicrobiaceae;g__	Epi_k__Bacteria;p__Actinobacteria;c__Acidimicrobiia;o__Acidimicrobiales;f__EB1017;g__	1.08383	3.39679
Epi_k__Bacteria;p__Proteobacteria;c__Alphaproteobacteria;o__Ellin329;f__;g__	Epi_k__Bacteria;p__Proteobacteria;c__Betaproteobacteria;o__Burkholderiales;f__Comamonadaceae;g__Pelomonas	0.480021	3.39583
Epi_k__Bacteria;p__Acidobacteria;c__[Chloracidobacteria];o__RB41;f__Ellin6075;g__	Epi_k__Bacteria;p__Actinobacteria;c__Acidimicrobiia;o__Acidimicrobiales;f__C111;g__	0.804231	3.39525
Epi_k__Bacteria;p__Proteobacteria;c__Gammaproteobacteria;o__Xanthomonadales;f__Sinobacteraceae;g__	Epi_k__Bacteria;p__Verrucomicrobia;c__Verrucomicrobiae;o__Verrucomicrobiales;f__Verrucomicrobiaceae;g__	1.19408	3.39116
Epi_k__Bacteria;p__Actinobacteria;c__Actinobacteria;o__Actinomycetales;f__Pseudonocardiaceae;g__Pseudonocardia	Epi_k__Bacteria;p__Planctomycetes;c__Planctomycetia;o__Gemmatales;f__Isosphaeraceae;g__	0.854311	3.38987
Endo_k__Bacteria;p__Proteobacteria;c__Alphaproteobacteria;o__Rhizobiales;f__Rhizobiaceae;Other	Epi_k__Bacteria;p__Proteobacteria;c__Alphaproteobacteria;o__Caulobacterales;f__Caulobacteraceae;Other	0.969176	3.38984
Epi_k__Bacteria;p__Proteobacteria;c__Betaproteobacteria;o__Burkholderiales;f__Comamonadaceae;g__Pelomonas	Epi_k__Bacteria;p__Proteobacteria;c__Betaproteobacteria;o__Burkholderiales;f__Oxalobacteraceae;g__Massilia	1.35928	3.38948
Epi_k__Bacteria;p__Proteobacteria;c__Gammaproteobacteria;o__Xanthomonadales;f__Sinobacteraceae;g__	Epi_k__Bacteria;p__Actinobacteria;c__Thermoleophilia;o__Solirubrobacterales;f__;g__	1.0275	3.3879
Epi_k__Bacteria;p__Proteobacteria;c__Betaproteobacteria;o__Ellin6067;f__;g__	Epi_k__Bacteria;p__Proteobacteria;c__Alphaproteobacteria;o__Caulobacterales;f__Caulobacteraceae;g__Caulobacter	0.913289	3.38633
Epi_k__Bacteria;p__Actinobacteria;c__Thermoleophilia;o__Solirubrobacterales;f__;g__	Epi_k__Bacteria;p__Actinobacteria;c__Acidimicrobiia;o__Acidimicrobiales;Other;Other	1.1721	3.3833
Epi_k__Bacteria;p__Proteobacteria;c__Alphaproteobacteria;o__Rhizobiales;f__Hyphomicrobiaceae;Other	Epi_k__Bacteria;p__Proteobacteria;c__Gammaproteobacteria;o__Xanthomonadales;f__Sinobacteraceae;g__	0.730987	3.38181
Epi_k__Bacteria;p__Proteobacteria;c__Alphaproteobacteria;o__Rhizobiales;Other;Other	Epi_k__Bacteria;p__Proteobacteria;c__Alphaproteobacteria;o__Sphingomonadales;f__Sphingomonadaceae;g__Novosphingobium	0.545813	3.38107
Epi_k__Bacteria;p__Proteobacteria;c__Alphaproteobacteria;o__Rhodobacterales;f__Hyphomonadaceae;g__	Epi_k__Bacteria;p__Proteobacteria;c__Alphaproteobacteria;o__Rhizobiales;f__Hyphomicrobiaceae;Other	0.766467	3.3796
Epi_k__Bacteria;p__Proteobacteria;c__Alphaproteobacteria;o__Rhizobiales;f__Rhizobiaceae;Other	Epi_k__Bacteria;p__Bacteroidetes;c__Sphingobacteriia;o__Sphingobacteriales;f__Sphingobacteriaceae;g__Pedobacter	0.856466	3.37949
Epi_k__Bacteria;p__Actinobacteria;c__Thermoleophilia;o__Solirubrobacterales;Other;Other	Epi_k__Bacteria;p__Proteobacteria;c__Gammaproteobacteria;o__Xanthomonadales;f__Sinobacteraceae;Other	1.01881	3.37896
Epi_k__Bacteria;p__Actinobacteria;c__Thermoleophilia;o__Solirubrobacterales;f__Solirubrobacteraceae;g__	Epi_k__Bacteria;p__Actinobacteria;c__Actinobacteria;o__Actinomycetales;f__Nakamurellaceae;g__	0.989137	3.37842
Epi_k__Bacteria;p__Actinobacteria;c__Actinobacteria;o__Actinomycetales;f__Mycobacteriaceae;g__Mycobacterium	Epi_k__Bacteria;p__Actinobacteria;c__Actinobacteria;o__Actinomycetales;f__Pseudonocardiaceae;g__Actinomycetospora	0.739329	3.37775
Endo_k__Chromalveolata;p__Stramenopiles;c__Oomycetes;o__Albuginales;f__Albuginaceae;g__Albugo	Epi_k__Fungi;p__Basidiomycota;c__Tremellomycetes;o__Cystofilobasidiales;f__Cystofilobasidiaceae;g__Udeniomyces	0.763544	3.37575
Epi_k__Bacteria;p__Bacteroidetes;c__Cytophagia;o__Cytophagales;f__Cytophagaceae;g__Hymenobacter	Epi_k__Bacteria;p__Proteobacteria;c__Betaproteobacteria;o__Burkholderiales;f__Comamonadaceae;g__Acidovorax	-0.687172	3.37405
Epi_k__Bacteria;p__Proteobacteria;c__Alphaproteobacteria;o__Rhizobiales;f__Bradyrhizobiaceae;g__Balneimonas	Epi_k__Bacteria;p__Actinobacteria;c__Acidimicrobiia;o__Acidimicrobiales;Other;Other	0.97736	3.37155
Epi_k__Bacteria;p__Proteobacteria;c__Deltaproteobacteria;o__Bdellovibrionales;f__Bdellovibrionaceae;g__Bdellovibrio	Epi_k__Bacteria;p__Proteobacteria;c__Alphaproteobacteria;o__Rhizobiales;f__Hyphomicrobiaceae;g__Devosia	0.611517	3.37102
Epi_k__Bacteria;p__FBP;c__;o__;f__;g__	Epi_k__Fungi;p__Ascomycota;c__Dothideomycetes;o__Capnodiales;Other;Other	-0.781987	3.37028
Epi_k__Bacteria;p__Proteobacteria;c__Betaproteobacteria;o__Burkholderiales;f__Comamonadaceae;Other	Epi_k__Bacteria;p__Proteobacteria;c__Alphaproteobacteria;o__Sphingomonadales;f__Sphingomonadaceae;Other	0.448168	3.36798
Epi_k__Bacteria;p__Proteobacteria;c__Alphaproteobacteria;o__Rhizobiales;f__Aurantimonadaceae;g__Aurantimonas	Epi_k__Bacteria;p__Proteobacteria;c__Betaproteobacteria;o__Burkholderiales;f__Comamonadaceae;g__Methylibium	0.454373	3.36627
Epi_k__Bacteria;p__Proteobacteria;c__Alphaproteobacteria;o__Rhodospirillales;f__Rhodospirillaceae;Other	Epi_k__Bacteria;p__Actinobacteria;c__Thermoleophilia;o__Gaiellales;f__;g__	0.962616	3.36596
Epi_k__Bacteria;p__Bacteroidetes;c__Cytophagia;o__Cytophagales;f__Cytophagaceae;g__	Epi_k__Bacteria;p__Proteobacteria;c__Betaproteobacteria;o__Burkholderiales;f__Comamonadaceae;g__Pelomonas	0.659156	3.36561
Epi_k__Bacteria;p__Proteobacteria;c__Betaproteobacteria;o__Burkholderiales;f__Comamonadaceae;g__Methylibium	Epi_k__Bacteria;p__Proteobacteria;c__Alphaproteobacteria;o__Rhizobiales;f__Hyphomicrobiaceae;Other	0.891873	3.36496
Endo_k__Bacteria;p__Proteobacteria;c__Betaproteobacteria;o__Burkholderiales;f__Comamonadaceae;g__Acidovorax	Epi_k__Bacteria;p__Proteobacteria;c__Gammaproteobacteria;o__Xanthomonadales;f__Sinobacteraceae;Other	0.855614	3.3647
Epi_k__Bacteria;p__Proteobacteria;c__Betaproteobacteria;Other;Other;Other	Epi_k__Bacteria;p__Proteobacteria;c__Betaproteobacteria;o__Burkholderiales;f__Oxalobacteraceae;g__Janthinobacterium	1.44454	3.3636
Epi_k__Bacteria;p__Bacteroidetes;c__[Rhodothermi];o__[Rhodothermales];f__Rhodothermaceae;g__Rubricoccus	Epi_k__Bacteria;p__Proteobacteria;c__Alphaproteobacteria;o__Rhizobiales;f__Methylocystaceae;g__Methylopila	0.777133	3.3636
Epi_k__Bacteria;p__Proteobacteria;c__Alphaproteobacteria;o__Sphingomonadales;f__Sphingomonadaceae;g__Kaistobacter	Epi_k__Chromalveolata;p__Stramenopiles;c__Oomycetes;o__Albuginales;f__Albuginaceae;g__Albugo	-0.334246	3.36092
Epi_k__Bacteria;p__Proteobacteria;c__Alphaproteobacteria;o__Rhizobiales;f__Hyphomicrobiaceae;g__Rhodoplanes	Epi_k__Bacteria;p__Acidobacteria;c__[Chloracidobacteria];o__RB41;f__Ellin6075;g__	0.553283	3.36002
Epi_k__Bacteria;p__Verrucomicrobia;c__Verrucomicrobiae;o__Verrucomicrobiales;f__Verrucomicrobiaceae;g__	Epi_k__Bacteria;p__Actinobacteria;c__Thermoleophilia;o__Solirubrobacterales;f__;g__	0.680249	3.35666
Endo_k__Bacteria;p__Proteobacteria;c__Betaproteobacteria;o__Burkholderiales;f__Oxalobacteraceae;g__Janthinobacterium	Epi_k__Bacteria;p__Proteobacteria;c__Betaproteobacteria;o__Burkholderiales;f__Comamonadaceae;Other	0.95622	3.35526
Epi_k__Bacteria;p__Proteobacteria;c__Betaproteobacteria;o__Ellin6067;f__;g__	Epi_k__Bacteria;p__Proteobacteria;c__Alphaproteobacteria;o__Rhizobiales;f__Hyphomicrobiaceae;Other	0.89499	3.35482
Epi_k__Bacteria;p__Proteobacteria;c__Betaproteobacteria;o__Burkholderiales;f__Comamonadaceae;g__Methylibium	Epi_k__Bacteria;p__Actinobacteria;c__Actinobacteria;o__Actinomycetales;f__Geodermatophilaceae;g__	1.11075	3.3533
Epi_k__Bacteria;p__Proteobacteria;c__Alphaproteobacteria;o__Caulobacterales;f__Caulobacteraceae;Other	Epi_k__Bacteria;p__Proteobacteria;c__Alphaproteobacteria;o__Rhizobiales;f__Rhizobiaceae;Other	0.824187	3.3529
Epi_k__Bacteria;p__Planctomycetes;c__Planctomycetia;o__Gemmatales;f__Isosphaeraceae;g__	Epi_k__Bacteria;p__Actinobacteria;c__Acidimicrobiia;o__Acidimicrobiales;f__;g__	1.06561	3.35272
Epi_k__Bacteria;p__Proteobacteria;c__Betaproteobacteria;o__Burkholderiales;Other;Other	Epi_k__Bacteria;p__Actinobacteria;c__Actinobacteria;o__Actinomycetales;Other;Other	1.30969	3.3511
Endo_k__Bacteria;p__Bacteroidetes;c__Flavobacteriia;o__Flavobacteriales;f__Flavobacteriaceae;Other	Epi_k__Bacteria;p__Bacteroidetes;c__Cytophagia;o__Cytophagales;f__Cytophagaceae;g__	0.847479	3.34905
Epi_k__Bacteria;p__Proteobacteria;c__Alphaproteobacteria;o__Ellin329;f__;g__	Epi_k__Bacteria;p__Planctomycetes;c__Planctomycetia;o__Gemmatales;f__Isosphaeraceae;g__	0.712657	3.34842
Epi_k__Bacteria;p__Acidobacteria;c__Acidobacteria-6;Other;Other;Other	Epi_k__Bacteria;p__Planctomycetes;c__Planctomycetia;o__Gemmatales;f__Isosphaeraceae;g__	0.643975	3.34754
Epi_k__Bacteria;p__Proteobacteria;c__Betaproteobacteria;o__Burkholderiales;f__Comamonadaceae;g__Methylibium	Epi_k__Bacteria;p__Proteobacteria;c__Betaproteobacteria;o__Burkholderiales;f__Oxalobacteraceae;g__Massilia	0.929652	3.34672
Epi_k__Bacteria;p__Actinobacteria;c__Actinobacteria;o__Actinomycetales;f__Nakamurellaceae;g__	Epi_k__Bacteria;p__Proteobacteria;c__Alphaproteobacteria;o__Rhizobiales;f__Hyphomicrobiaceae;Other	0.583005	3.34614
Endo_k__Bacteria;p__Proteobacteria;c__Gammaproteobacteria;o__Pseudomonadales;f__Pseudomonadaceae;g__Pseudomonas	Epi_k__Bacteria;p__Actinobacteria;c__Actinobacteria;o__Actinomycetales;f__Sporichthyaceae;g__	0.681955	3.34555
Epi_k__Bacteria;p__Actinobacteria;c__Actinobacteria;o__Actinomycetales;f__Propionibacteriaceae;g__Microlunatus	Epi_k__Bacteria;p__Proteobacteria;c__Alphaproteobacteria;o__Rhizobiales;f__Bradyrhizobiaceae;g__Balneimonas	0.618746	3.33924
Epi_k__Bacteria;p__Proteobacteria;c__Deltaproteobacteria;o__Myxococcales;Other;Other	Epi_k__Bacteria;p__Actinobacteria;c__Actinobacteria;o__Actinomycetales;f__Microbacteriaceae;Other	-1.11046	3.3376
Epi_k__Bacteria;p__Actinobacteria;c__Acidimicrobiia;o__Acidimicrobiales;Other;Other	Epi_k__Bacteria;p__Acidobacteria;c__[Chloracidobacteria];o__RB41;f__Ellin6075;g__	0.560069	3.33497
Endo_k__Bacteria;p__Proteobacteria;c__Betaproteobacteria;o__Burkholderiales;f__Oxalobacteraceae;Other	Epi_k__Bacteria;p__Proteobacteria;c__Alphaproteobacteria;o__Caulobacterales;f__Caulobacteraceae;Other	1.02344	3.33319
Epi_k__Bacteria;p__Proteobacteria;c__Betaproteobacteria;o__Burkholderiales;f__Oxalobacteraceae;g__Janthinobacterium	Epi_k__Bacteria;p__Proteobacteria;c__Betaproteobacteria;o__Burkholderiales;f__Comamonadaceae;g__Methylibium	0.49741	3.33106
Epi_k__Bacteria;p__Proteobacteria;c__Alphaproteobacteria;o__Ellin329;f__;g__	Epi_k__Bacteria;p__Proteobacteria;c__Gammaproteobacteria;o__Xanthomonadales;f__Sinobacteraceae;g__	0.608286	3.331
Epi_k__Bacteria;p__Planctomycetes;c__Planctomycetia;o__Gemmatales;f__Isosphaeraceae;g__	Epi_k__Fungi;p__Basidiomycota;c__Tremellomycetes;o__Tremellales;f__Incertae sedis;g__Dioszegia	-0.443549	3.32976
Epi_k__Bacteria;p__Actinobacteria;c__Acidimicrobiia;o__Acidimicrobiales;Other;Other	Epi_k__Bacteria;p__Proteobacteria;c__Gammaproteobacteria;o__Xanthomonadales;f__Sinobacteraceae;Other	0.942015	3.32341
Epi_k__Bacteria;p__Proteobacteria;c__Alphaproteobacteria;o__Ellin329;f__;g__	Epi_k__Bacteria;p__Proteobacteria;c__Betaproteobacteria;o__Burkholderiales;f__Comamonadaceae;g__Acidovorax	0.756147	3.32321
Endo_k__Bacteria;p__Actinobacteria;c__Actinobacteria;o__Actinomycetales;f__Pseudonocardiaceae;g__Pseudonocardia	Endo_k__Bacteria;p__Proteobacteria;c__Alphaproteobacteria;o__Rhizobiales;f__Bradyrhizobiaceae;Other	0.79328	3.32179
Epi_k__Bacteria;p__Actinobacteria;c__Acidimicrobiia;o__Acidimicrobiales;f__Iamiaceae;g__Iamia	Epi_k__Bacteria;p__Actinobacteria;c__Acidimicrobiia;o__Acidimicrobiales;Other;Other	1.24845	3.31974
Epi_k__Bacteria;p__Actinobacteria;c__Acidimicrobiia;o__Acidimicrobiales;Other;Other	Epi_k__Fungi;p__Basidiomycota;c__Tremellomycetes;o__Tremellales;f__Incertae sedis;g__Dioszegia	-0.305255	3.31965
Epi_k__Bacteria;p__Proteobacteria;c__Gammaproteobacteria;o__Xanthomonadales;f__Sinobacteraceae;Other	Epi_k__Bacteria;p__Acidobacteria;c__[Chloracidobacteria];o__RB41;f__Ellin6075;g__	0.82289	3.31908
Epi_k__Bacteria;p__Proteobacteria;c__Alphaproteobacteria;o__Rhizobiales;f__Methylobacteriaceae;Other	Epi_k__Fungi;p__Ascomycota;c__Dothideomycetes;o__Capnodiales;Other;Other	-1.33097	3.31636
Epi_k__Bacteria;p__Proteobacteria;c__Alphaproteobacteria;o__Rhizobiales;f__Hyphomicrobiaceae;g__Rhodoplanes	Epi_k__Bacteria;p__Proteobacteria;c__Betaproteobacteria;o__Burkholderiales;f__Comamonadaceae;g__Acidovorax	0.578951	3.31605
Epi_k__Bacteria;p__Proteobacteria;c__Deltaproteobacteria;o__Myxococcales;Other;Other	Epi_k__Bacteria;p__Proteobacteria;c__Gammaproteobacteria;o__Xanthomonadales;f__Sinobacteraceae;g__	0.802633	3.31592
Epi_k__Bacteria;p__Actinobacteria;c__Actinobacteria;o__Actinomycetales;f__Nakamurellaceae;g__	Epi_k__Bacteria;p__Proteobacteria;c__Alphaproteobacteria;o__Rhodospirillales;f__Rhodospirillaceae;Other	0.655902	3.31525
Epi_k__Bacteria;p__Acidobacteria;c__Acidobacteria-6;Other;Other;Other	Epi_k__Bacteria;p__Proteobacteria;c__Alphaproteobacteria;o__Rhizobiales;f__Hyphomicrobiaceae;g__Rhodoplanes	0.886949	3.31437
Epi_k__Bacteria;p__Proteobacteria;c__Deltaproteobacteria;o__Myxococcales;f__Haliangiaceae;g__	Epi_k__Bacteria;p__Acidobacteria;c__[Chloracidobacteria];o__RB41;f__Ellin6075;g__	0.675128	3.31338
Epi_k__Bacteria;p__Proteobacteria;c__Alphaproteobacteria;o__Ellin329;f__;g__	Epi_k__Bacteria;p__[Thermi];c__Deinococci;o__Deinococcales;f__Deinococcaceae;g__Deinococcus	-0.370871	3.31273
Epi_k__Bacteria;p__Proteobacteria;c__Deltaproteobacteria;o__Myxococcales;Other;Other	Epi_k__Fungi;p__Ascomycota;c__Dothideomycetes;o__Pleosporales;f__Pleosporaceae;g__Lewia	-0.853225	3.31182
Epi_k__Bacteria;p__Proteobacteria;c__Gammaproteobacteria;o__Xanthomonadales;f__Sinobacteraceae;Other	Epi_k__Fungi;p__Ascomycota;Other;Other;Other;Other	0.585094	3.31181
Epi_k__Bacteria;p__Proteobacteria;c__Deltaproteobacteria;o__Myxococcales;f__Haliangiaceae;g__	Epi_k__Bacteria;p__Actinobacteria;c__Acidimicrobiia;o__Acidimicrobiales;Other;Other	0.98461	3.31032
Epi_k__Bacteria;p__Proteobacteria;c__Alphaproteobacteria;o__Sphingomonadales;f__Sphingomonadaceae;g__Novosphingobium	Epi_k__Fungi;p__Basidiomycota;c__Tremellomycetes;o__Tremellales;f__Incertae sedis;g__Dioszegia	-0.564557	3.30858
Epi_k__Bacteria;p__Chloroflexi;c__Chloroflexi;Other;Other;Other	Epi_k__Bacteria;p__Proteobacteria;c__Alphaproteobacteria;o__Rhizobiales;Other;Other	2.08543	3.3031
Epi_k__Bacteria;p__Proteobacteria;Other;Other;Other;Other	Epi_k__Bacteria;p__Bacteroidetes;c__Flavobacteriia;o__Flavobacteriales;f__Flavobacteriaceae;Other	0.518664	3.30236
Epi_k__Bacteria;p__Proteobacteria;c__Deltaproteobacteria;o__Myxococcales;f__Haliangiaceae;g__	Epi_k__Bacteria;p__Actinobacteria;c__Acidimicrobiia;o__Acidimicrobiales;f__C111;g__	0.787877	3.29865
Epi_k__Bacteria;p__Proteobacteria;c__Gammaproteobacteria;o__Enterobacteriales;f__Enterobacteriaceae;Other	Epi_k__Bacteria;p__Actinobacteria;c__Actinobacteria;o__Actinomycetales;f__Nocardioidaceae;g__Nocardioides	-1.32161	3.29754
Endo_k__Bacteria;p__Proteobacteria;c__Betaproteobacteria;o__Burkholderiales;f__Oxalobacteraceae;Other	Epi_k__Bacteria;p__Proteobacteria;Other;Other;Other;Other	1.1223	3.2958
Epi_k__Bacteria;p__Proteobacteria;c__Alphaproteobacteria;o__Rhodobacterales;f__Rhodobacteraceae;g__Rhodobacter	Epi_k__Bacteria;p__Proteobacteria;c__Betaproteobacteria;o__Burkholderiales;f__Comamonadaceae;Other	0.658824	3.29506
Epi_k__Bacteria;p__Bacteroidetes;c__Sphingobacteriia;o__Sphingobacteriales;f__Sphingobacteriaceae;g__Pedobacter	Epi_k__Bacteria;p__Proteobacteria;c__Betaproteobacteria;o__Burkholderiales;f__Comamonadaceae;Other	1.19776	3.29302
Epi_k__Bacteria;p__Proteobacteria;c__Alphaproteobacteria;o__Rhizobiales;f__Hyphomicrobiaceae;Other	Epi_k__Bacteria;p__Proteobacteria;c__Gammaproteobacteria;o__Xanthomonadales;f__Sinobacteraceae;Other	0.817305	3.2929
Epi_k__Bacteria;p__Proteobacteria;c__Alphaproteobacteria;o__Rhodospirillales;f__Rhodospirillaceae;Other	Epi_k__Bacteria;p__Proteobacteria;c__Betaproteobacteria;o__SC-I-84;f__;g__	0.604826	3.29253
Epi_k__Bacteria;p__Proteobacteria;c__Alphaproteobacteria;o__Rhizobiales;f__Aurantimonadaceae;g__Aurantimonas	Epi_k__Bacteria;p__Proteobacteria;c__Alphaproteobacteria;o__Caulobacterales;f__Caulobacteraceae;g__Brevundimonas	0.711138	3.29164
Epi_k__Bacteria;p__Proteobacteria;c__Betaproteobacteria;o__SC-I-84;f__;g__	Epi_k__Bacteria;p__Proteobacteria;c__Gammaproteobacteria;o__Xanthomonadales;f__Sinobacteraceae;Other	1.07277	3.29087
Epi_k__Bacteria;p__Proteobacteria;c__Alphaproteobacteria;o__Rhodobacterales;f__Hyphomonadaceae;g__	Epi_k__Bacteria;p__Proteobacteria;c__Alphaproteobacteria;o__Caulobacterales;f__Caulobacteraceae;g__Brevundimonas	0.928434	3.28921
Endo_k__Bacteria;p__Cyanobacteria;c__Oscillatoriophycideae;o__Oscillatoriales;f__Phormidiaceae;g__Phormidium	Epi_k__Bacteria;p__Proteobacteria;c__Alphaproteobacteria;o__Rhizobiales;f__Hyphomicrobiaceae;Other	1.18029	3.28706
Epi_k__Bacteria;p__Proteobacteria;c__Alphaproteobacteria;o__Caulobacterales;f__Caulobacteraceae;g__Caulobacter	Epi_k__Bacteria;p__Proteobacteria;c__Gammaproteobacteria;o__Xanthomonadales;f__Sinobacteraceae;Other	0.840778	3.28247
Endo_k__Chromalveolata;p__Stramenopiles;c__Oomycetes;o__Albuginales;f__Albuginaceae;g__Albugo	Epi_k__Bacteria;p__Gemmatimonadetes;c__Gemmatimonadetes;o__Gemmatimonadales;f__Gemmatimonadaceae;g__Gemmatimonas	-1.84281	3.28215
Epi_k__Bacteria;p__Proteobacteria;c__Alphaproteobacteria;o__Rhizobiales;f__Hyphomicrobiaceae;g__Devosia	Epi_k__Bacteria;p__Bacteroidetes;c__Flavobacteriia;o__Flavobacteriales;f__Flavobacteriaceae;Other	0.73941	3.28019
Epi_k__Bacteria;p__Proteobacteria;c__Alphaproteobacteria;o__Rhodospirillales;f__Rhodospirillaceae;Other	Epi_k__Bacteria;p__Bacteroidetes;c__Cytophagia;o__Cytophagales;f__Cytophagaceae;g__Hymenobacter	-0.679436	3.27879
Epi_k__Bacteria;p__Proteobacteria;c__Betaproteobacteria;Other;Other;Other	Epi_k__Fungi;p__Basidiomycota;c__Tremellomycetes;o__Cystofilobasidiales;f__Cystofilobasidiaceae;g__Udeniomyces	-0.675992	3.27672
Endo_k__Fungi;p__Ascomycota;c__Dothideomycetes;o__Pleosporales;f__Pleosporaceae;g__Lewia	Epi_k__Bacteria;p__[Thermi];c__Deinococci;o__Deinococcales;f__Deinococcaceae;g__Deinococcus	0.720751	3.27584
Epi_k__Bacteria;p__Planctomycetes;c__Planctomycetia;o__Gemmatales;f__Isosphaeraceae;g__	Epi_k__Bacteria;p__Actinobacteria;c__Thermoleophilia;o__Solirubrobacterales;f__;g__	0.859452	3.27528
Epi_k__Bacteria;p__Actinobacteria;c__Actinobacteria;o__Actinomycetales;f__Mycobacteriaceae;g__Mycobacterium	Epi_k__Bacteria;p__Actinobacteria;c__Actinobacteria;o__Actinomycetales;f__Pseudonocardiaceae;g__Pseudonocardia	0.551867	3.27518
Epi_k__Bacteria;p__Proteobacteria;c__Alphaproteobacteria;o__Rhizobiales;f__Bradyrhizobiaceae;g__Balneimonas	Epi_k__Bacteria;p__Actinobacteria;c__Actinobacteria;o__Actinomycetales;f__Cellulomonadaceae;g__Cellulomonas	1.18413	3.27477
Endo_k__Bacteria;p__Bacteroidetes;c__Flavobacteriia;o__Flavobacteriales;f__Flavobacteriaceae;Other	Epi_k__Bacteria;p__Bacteroidetes;c__Sphingobacteriia;o__Sphingobacteriales;f__;g__	0.818039	3.27421
Epi_k__Bacteria;p__Proteobacteria;c__Alphaproteobacteria;o__Caulobacterales;f__Caulobacteraceae;g__Caulobacter	Epi_k__Bacteria;p__Proteobacteria;c__Alphaproteobacteria;o__Rhizobiales;Other;Other	1.14009	3.27087
Epi_k__Bacteria;p__Proteobacteria;c__Alphaproteobacteria;o__Rhizobiales;f__Bradyrhizobiaceae;Other	Epi_k__Fungi;p__Basidiomycota;c__Tremellomycetes;o__Cystofilobasidiales;f__Cystofilobasidiaceae;g__Udeniomyces	-0.359981	3.27014
Epi_k__Bacteria;p__Chloroflexi;c__Thermomicrobia;o__JG30-KF-CM45;f__;g__	Epi_k__Bacteria;p__Proteobacteria;c__Alphaproteobacteria;o__Rhizobiales;f__Hyphomicrobiaceae;g__Rhodoplanes	1.23461	3.26906
Epi_k__Bacteria;p__Planctomycetes;c__Planctomycetia;o__Gemmatales;f__Isosphaeraceae;Other	Epi_k__Bacteria;p__Actinobacteria;c__Acidimicrobiia;o__Acidimicrobiales;f__C111;g__	0.655134	3.26722
Epi_k__Bacteria;p__Proteobacteria;c__Betaproteobacteria;o__Burkholderiales;f__Comamonadaceae;g__Xylophilus	Epi_k__Bacteria;p__Proteobacteria;c__Betaproteobacteria;o__Burkholderiales;Other;Other	0.667638	3.26655
Epi_k__Bacteria;p__Proteobacteria;c__Alphaproteobacteria;o__Caulobacterales;f__Caulobacteraceae;g__Caulobacter	Epi_k__Bacteria;p__Actinobacteria;c__Acidimicrobiia;o__Acidimicrobiales;f__C111;g__	1.06282	3.2662
Epi_k__Bacteria;p__Proteobacteria;c__Alphaproteobacteria;o__Ellin329;f__;g__	Epi_k__Bacteria;p__Bacteroidetes;c__Sphingobacteriia;o__Sphingobacteriales;f__;g__	0.549015	3.26421
Epi_k__Bacteria;p__Planctomycetes;c__Planctomycetia;o__Gemmatales;f__Isosphaeraceae;Other	Epi_k__Bacteria;p__Actinobacteria;c__Actinobacteria;o__Actinomycetales;f__Pseudonocardiaceae;g__Pseudonocardia	0.542618	3.26293
Epi_k__Bacteria;p__Proteobacteria;c__Alphaproteobacteria;o__Rhodobacterales;f__Rhodobacteraceae;g__Paracoccus	Epi_k__Fungi;p__Basidiomycota;c__Tremellomycetes;o__Tremellales;f__Incertae sedis;g__Dioszegia	-0.355921	3.26263
Endo_k__Bacteria;p__Proteobacteria;c__Betaproteobacteria;o__Burkholderiales;f__Oxalobacteraceae;Other	Epi_k__Bacteria;p__Proteobacteria;c__Deltaproteobacteria;o__Myxococcales;Other;Other	1.2818	3.26197
Endo_k__Bacteria;p__Proteobacteria;c__Betaproteobacteria;o__Burkholderiales;f__Comamonadaceae;g__Acidovorax	Epi_k__Bacteria;p__Actinobacteria;c__Acidimicrobiia;o__Acidimicrobiales;f__C111;g__	1.04082	3.26195
Epi_k__Bacteria;p__Actinobacteria;c__Actinobacteria;o__Actinomycetales;f__Propionibacteriaceae;g__Microlunatus	Epi_k__Bacteria;p__Bacteroidetes;c__Cytophagia;o__Cytophagales;f__Cytophagaceae;g__Hymenobacter	-0.688686	3.2599
Endo_k__Bacteria;p__Cyanobacteria;c__Oscillatoriophycideae;o__Oscillatoriales;f__Phormidiaceae;g__Phormidium	Epi_k__Bacteria;p__Proteobacteria;c__Betaproteobacteria;o__Burkholderiales;f__Comamonadaceae;g__Methylibium	0.954288	3.25985
Epi_k__Bacteria;p__Actinobacteria;c__Acidimicrobiia;o__Acidimicrobiales;f__C111;g__	Epi_k__Bacteria;p__Actinobacteria;c__Thermoleophilia;o__Solirubrobacterales;f__;g__	1.12856	3.25957
Epi_k__Bacteria;p__Proteobacteria;c__Alphaproteobacteria;o__Rhizobiales;f__Methylobacteriaceae;Other	Epi_k__Bacteria;p__Actinobacteria;c__Actinobacteria;o__Actinomycetales;f__Geodermatophilaceae;g__Geodermatophilus	1.82035	3.25366
Epi_k__Bacteria;p__Proteobacteria;c__Deltaproteobacteria;o__Myxococcales;f__Haliangiaceae;g__	Epi_k__Bacteria;p__Chloroflexi;c__Anaerolineae;o__SBR1031;f__A4b;g__	0.59771	3.25131
Endo_k__Bacteria;p__Proteobacteria;c__Alphaproteobacteria;o__Rhizobiales;f__Rhizobiaceae;Other	Epi_k__Bacteria;p__Proteobacteria;c__Alphaproteobacteria;o__Rhizobiales;f__Phyllobacteriaceae;Other	0.846117	3.25051
Epi_k__Bacteria;p__Proteobacteria;c__Alphaproteobacteria;o__Rhodobacterales;f__Hyphomonadaceae;g__	Epi_k__Fungi;p__Basidiomycota;c__Tremellomycetes;o__Tremellales;f__Incertae sedis;g__Dioszegia	-0.427136	3.24903
Endo_k__Fungi;p__Basidiomycota;c__Tremellomycetes;o__Tremellales;f__Incertae sedis;g__Dioszegia	Epi_k__Fungi;p__Basidiomycota;c__Tremellomycetes;o__Tremellales;f__Incertae sedis;g__Dioszegia	0.567643	3.24596
Epi_k__Bacteria;p__Proteobacteria;c__Alphaproteobacteria;o__Rhizobiales;f__Phyllobacteriaceae;Other	Epi_k__Bacteria;p__Actinobacteria;c__Acidimicrobiia;o__Acidimicrobiales;Other;Other	0.84103	3.24507
Epi_k__Fungi;p__Ascomycota;c__Sordariomycetes;o__Hypocreales;f__Nectriaceae;g__Gibberella	Epi_k__Fungi;p__Basidiomycota;c__Tremellomycetes;o__Tremellales;f__Incertae sedis;g__Dioszegia	-0.56969	3.24417
Endo_k__Bacteria;p__Bacteroidetes;c__Flavobacteriia;o__Flavobacteriales;f__Flavobacteriaceae;Other	Epi_k__Bacteria;p__Fibrobacteres;c__Fibrobacteria;o__258ds10;f__;g__	1.49841	3.24277
Epi_k__Bacteria;p__Proteobacteria;c__Alphaproteobacteria;o__Ellin329;f__;g__	Epi_k__Bacteria;p__Chloroflexi;c__Anaerolineae;o__SBR1031;f__A4b;g__	0.653957	3.2414
Epi_k__Bacteria;p__Actinobacteria;c__Actinobacteria;o__Actinomycetales;f__Sporichthyaceae;g__	Epi_k__Bacteria;p__Actinobacteria;c__Actinobacteria;o__Actinomycetales;f__Nocardioidaceae;g__	0.665649	3.24067
Endo_k__Bacteria;p__Proteobacteria;c__Alphaproteobacteria;o__Sphingomonadales;f__Sphingomonadaceae;g__Sphingomonas	Epi_k__Bacteria;p__Proteobacteria;c__Alphaproteobacteria;o__Rhizobiales;f__Aurantimonadaceae;g__	0.867069	3.24038
Epi_k__Bacteria;p__Actinobacteria;c__Thermoleophilia;o__Solirubrobacterales;f__;g__	Epi_k__Bacteria;p__Actinobacteria;c__Thermoleophilia;o__Gaiellales;f__Gaiellaceae;g__	0.866709	3.23965
Epi_k__Bacteria;p__Proteobacteria;c__Betaproteobacteria;o__Burkholderiales;f__Comamonadaceae;Other	Epi_k__Bacteria;p__Proteobacteria;Other;Other;Other;Other	0.504373	3.23932
Epi_k__Bacteria;p__Proteobacteria;c__Alphaproteobacteria;o__Rhizobiales;f__Hyphomicrobiaceae;Other	Epi_k__Bacteria;p__[Thermi];c__Deinococci;o__Deinococcales;f__Deinococcaceae;g__Deinococcus	-0.437592	3.23719
Endo_k__Chromalveolata;p__Stramenopiles;c__Oomycetes;o__Albuginales;f__Albuginaceae;g__Albugo	Epi_k__Bacteria;p__Actinobacteria;c__Actinobacteria;o__Actinomycetales;f__Microbacteriaceae;g__Microbacterium	-1.33642	3.23707
Epi_k__Bacteria;p__Actinobacteria;c__Actinobacteria;o__Actinomycetales;f__Mycobacteriaceae;g__Mycobacterium	Epi_k__Bacteria;p__Actinobacteria;c__Thermoleophilia;o__Solirubrobacterales;Other;Other	0.608627	3.23485
Epi_k__Bacteria;p__Actinobacteria;c__Thermoleophilia;o__Solirubrobacterales;Other;Other	Epi_k__Bacteria;p__Planctomycetes;c__Planctomycetia;o__Gemmatales;f__Isosphaeraceae;g__	1.03091	3.23409
Endo_k__Bacteria;p__Proteobacteria;c__Betaproteobacteria;o__Burkholderiales;f__Comamonadaceae;g__Acidovorax	Epi_k__Bacteria;p__Actinobacteria;c__Actinobacteria;o__Actinomycetales;f__Mycobacteriaceae;g__Mycobacterium	0.967226	3.2337
Epi_k__Bacteria;p__Actinobacteria;c__Acidimicrobiia;o__Acidimicrobiales;f__Iamiaceae;g__Iamia	Epi_k__Bacteria;p__Actinobacteria;c__Thermoleophilia;o__Solirubrobacterales;f__Solirubrobacteraceae;g__	1.00126	3.23305
Endo_k__Fungi;p__Basidiomycota;c__Tremellomycetes;o__Tremellales;f__Incertae sedis;g__Cryptococcus	Epi_k__Bacteria;p__Cyanobacteria;Other;Other;Other;Other	-0.693872	3.23088
Endo_k__Chromalveolata;p__Stramenopiles;c__Oomycetes;o__Albuginales;f__Albuginaceae;g__Albugo	Epi_k__Bacteria;p__Actinobacteria;c__Actinobacteria;o__Actinomycetales;f__Nocardiaceae;Other	1.16985	3.23031
Epi_k__Bacteria;p__Actinobacteria;c__Actinobacteria;o__Actinomycetales;f__Mycobacteriaceae;g__Mycobacterium	Epi_k__Fungi;p__Ascomycota;c__Sordariomycetes;o__Hypocreales;f__Nectriaceae;g__Gibberella	0.452485	3.22957
Epi_k__Bacteria;p__Actinobacteria;c__Actinobacteria;o__Actinomycetales;f__Mycobacteriaceae;g__Mycobacterium	Epi_k__Bacteria;p__Actinobacteria;c__Thermoleophilia;o__Solirubrobacterales;f__Solirubrobacteraceae;g__	0.684702	3.22792
Epi_k__Bacteria;p__Proteobacteria;c__Alphaproteobacteria;o__Rhizobiales;f__Hyphomicrobiaceae;g__Rhodoplanes	Epi_k__Bacteria;p__Actinobacteria;c__Thermoleophilia;o__Solirubrobacterales;f__;g__	0.582053	3.22672
Epi_k__Bacteria;p__Proteobacteria;c__Alphaproteobacteria;o__Rhodospirillales;f__Rhodospirillaceae;Other	Epi_k__Fungi;p__Basidiomycota;c__Tremellomycetes;o__Tremellales;f__Incertae sedis;g__Dioszegia	-0.4213	3.22525
Epi_k__Bacteria;p__Actinobacteria;c__Thermoleophilia;o__Solirubrobacterales;f__;g__	Epi_k__Bacteria;p__Proteobacteria;c__Alphaproteobacteria;o__Rhodospirillales;f__;g__	0.874042	3.22445
Epi_k__Bacteria;p__Proteobacteria;c__Alphaproteobacteria;o__Rhodospirillales;f__Rhodospirillaceae;Other	Epi_k__Bacteria;p__Actinobacteria;c__Acidimicrobiia;o__Acidimicrobiales;f__C111;g__	0.688622	3.223
Endo_k__Bacteria;p__Proteobacteria;c__Betaproteobacteria;o__Burkholderiales;f__Oxalobacteraceae;Other	Epi_k__Bacteria;p__Proteobacteria;c__Alphaproteobacteria;o__Rhizobiales;f__Hyphomicrobiaceae;g__Devosia	0.788211	3.22057
Endo_k__Bacteria;p__Proteobacteria;c__Betaproteobacteria;o__Burkholderiales;f__Comamonadaceae;g__Acidovorax	Epi_k__Fungi;p__Basidiomycota;c__Tremellomycetes;o__Tremellales;f__Incertae sedis;g__Dioszegia	-0.547127	3.21936
Epi_k__Bacteria;p__Proteobacteria;c__Alphaproteobacteria;o__Rhodospirillales;f__;g__	Epi_k__Bacteria;p__Proteobacteria;c__Alphaproteobacteria;o__Caulobacterales;f__Caulobacteraceae;g__Caulobacter	0.942853	3.21499
Epi_k__Bacteria;p__Actinobacteria;c__Acidimicrobiia;o__Acidimicrobiales;f__C111;g__	Epi_k__Bacteria;p__Actinobacteria;c__Thermoleophilia;o__Solirubrobacterales;Other;Other	0.790739	3.2115
Epi_k__Bacteria;p__Verrucomicrobia;c__Verrucomicrobiae;o__Verrucomicrobiales;f__Verrucomicrobiaceae;g__	Epi_k__Bacteria;p__Verrucomicrobia;c__Verrucomicrobiae;o__Verrucomicrobiales;f__Verrucomicrobiaceae;g__Luteolibacter	0.954493	3.21135
Epi_k__Bacteria;p__Proteobacteria;c__Alphaproteobacteria;o__Caulobacterales;f__Caulobacteraceae;g__Brevundimonas	Epi_k__Fungi;p__Basidiomycota;c__Tremellomycetes;o__Tremellales;f__Incertae sedis;g__Dioszegia	-0.367257	3.20927
Epi_k__Bacteria;p__Proteobacteria;c__Alphaproteobacteria;o__Ellin329;f__;g__	Epi_k__Bacteria;p__Proteobacteria;c__Betaproteobacteria;Other;Other;Other	0.49814	3.20924
Epi_k__Bacteria;p__Proteobacteria;c__Deltaproteobacteria;o__Myxococcales;f__Haliangiaceae;g__	Epi_k__Bacteria;p__Actinobacteria;c__Actinobacteria;o__Actinomycetales;f__Mycobacteriaceae;g__Mycobacterium	0.637272	3.20826
Epi_k__Bacteria;p__Chloroflexi;c__Thermomicrobia;o__JG30-KF-CM45;f__;g__	Epi_k__Bacteria;p__Acidobacteria;c__[Chloracidobacteria];o__RB41;f__Ellin6075;g__	0.90664	3.20766
Epi_k__Bacteria;p__Proteobacteria;c__Deltaproteobacteria;o__Myxococcales;f__Haliangiaceae;g__	Epi_k__Bacteria;p__Chloroflexi;c__Chloroflexi;Other;Other;Other	0.347198	3.2066
Epi_k__Bacteria;p__Proteobacteria;c__Gammaproteobacteria;o__Xanthomonadales;f__Xanthomonadaceae;Other	Epi_k__Bacteria;p__Proteobacteria;c__Betaproteobacteria;o__Burkholderiales;f__Comamonadaceae;Other	2.03398	3.20508
Epi_k__Bacteria;p__Proteobacteria;c__Alphaproteobacteria;o__Caulobacterales;f__Caulobacteraceae;g__Caulobacter	Epi_k__Bacteria;p__Actinobacteria;c__Actinobacteria;o__Actinomycetales;f__Mycobacteriaceae;g__Mycobacterium	1.00711	3.20473
Epi_k__Bacteria;p__Proteobacteria;c__Gammaproteobacteria;Other;Other;Other	Epi_k__Bacteria;p__Actinobacteria;c__Thermoleophilia;o__Solirubrobacterales;Other;Other	0.66034	3.20326
Epi_k__Bacteria;p__Proteobacteria;c__Deltaproteobacteria;o__Myxococcales;Other;Other	Epi_k__Bacteria;p__Proteobacteria;c__Alphaproteobacteria;o__Ellin329;f__;g__	1.06022	3.19642
Epi_k__Bacteria;p__Bacteroidetes;c__Cytophagia;o__Cytophagales;f__Cytophagaceae;g__	Epi_k__Bacteria;p__Proteobacteria;c__Alphaproteobacteria;o__Rhodobacterales;f__Hyphomonadaceae;g__	1.02466	3.19449
Epi_k__Bacteria;p__Actinobacteria;c__Thermoleophilia;o__Solirubrobacterales;f__;g__	Epi_k__Bacteria;p__Actinobacteria;c__Thermoleophilia;o__Solirubrobacterales;Other;Other	0.898698	3.1941
Epi_k__Fungi;p__Ascomycota;c__Dothideomycetes;o__Capnodiales;Other;Other	Epi_k__Fungi;p__Basidiomycota;c__Tremellomycetes;o__Tremellales;f__Incertae sedis;g__Dioszegia	-0.396853	3.19347
Epi_k__Bacteria;p__Proteobacteria;c__Alphaproteobacteria;o__Rhizobiales;f__Rhizobiaceae;g__Agrobacterium	Epi_k__Bacteria;p__Proteobacteria;c__Alphaproteobacteria;o__Rhizobiales;f__Methylobacteriaceae;Other	0.759291	3.19342
Endo_k__Bacteria;p__Proteobacteria;c__Gammaproteobacteria;o__Pseudomonadales;f__Pseudomonadaceae;g__Pseudomonas	Endo_k__Bacteria;p__Proteobacteria;c__Alphaproteobacteria;o__Rhizobiales;f__Rhizobiaceae;Other	-0.71966	3.19062
Epi_k__Bacteria;p__Bacteroidetes;c__Cytophagia;o__Cytophagales;f__Cytophagaceae;g__	Epi_k__Bacteria;p__Chloroflexi;c__Anaerolineae;o__SBR1031;f__A4b;g__	0.895847	3.18991
Epi_k__Bacteria;p__Actinobacteria;c__Actinobacteria;o__Actinomycetales;f__Pseudonocardiaceae;g__Actinomycetospora	Epi_k__Bacteria;p__Bacteroidetes;c__Cytophagia;o__Cytophagales;f__Cytophagaceae;g__Rudanella	-1.0506	3.18863
Epi_k__Bacteria;p__Proteobacteria;c__Alphaproteobacteria;o__Ellin329;f__;g__	Epi_k__Bacteria;p__Actinobacteria;c__Acidimicrobiia;o__Acidimicrobiales;f__C111;g__	0.851068	3.18648
Endo_k__Chromalveolata;p__Stramenopiles;c__Oomycetes;o__Albuginales;f__Albuginaceae;g__Albugo	Epi_k__Bacteria;p__Actinobacteria;c__Thermoleophilia;o__Gaiellales;f__;g__	-1.46367	3.18597
Epi_k__Bacteria;p__Proteobacteria;c__Alphaproteobacteria;o__Rhizobiales;f__Hyphomicrobiaceae;Other	Epi_k__Bacteria;p__Actinobacteria;c__Acidimicrobiia;o__Acidimicrobiales;f__EB1017;g__	1.42974	3.18537
Epi_k__Bacteria;p__Actinobacteria;c__Acidimicrobiia;o__Acidimicrobiales;f__Iamiaceae;g__Iamia	Epi_k__Bacteria;p__Planctomycetes;c__Planctomycetia;o__Gemmatales;f__Isosphaeraceae;g__	0.811091	3.18453
Epi_k__Bacteria;p__Actinobacteria;c__Acidimicrobiia;o__Acidimicrobiales;Other;Other	Epi_k__Bacteria;p__Planctomycetes;c__Planctomycetia;o__Gemmatales;f__Isosphaeraceae;Other	0.736473	3.18242
Epi_k__Bacteria;p__Proteobacteria;c__Betaproteobacteria;Other;Other;Other	Epi_k__Bacteria;p__Proteobacteria;c__Betaproteobacteria;o__Burkholderiales;f__Comamonadaceae;g__Polaromonas	1.10393	3.18237
Epi_k__Bacteria;p__Actinobacteria;c__Actinobacteria;o__Actinomycetales;f__Nakamurellaceae;g__	Epi_k__Bacteria;p__Proteobacteria;c__Alphaproteobacteria;o__Caulobacterales;f__Caulobacteraceae;g__Caulobacter	0.572462	3.18227
Epi_k__Bacteria;p__Actinobacteria;c__Thermoleophilia;o__Solirubrobacterales;f__;g__	Epi_k__Bacteria;p__Proteobacteria;c__Deltaproteobacteria;o__Myxococcales;Other;Other	0.857726	3.18157
Epi_k__Bacteria;p__Fibrobacteres;c__Fibrobacteria;o__258ds10;f__;g__	Epi_k__Fungi;p__Basidiomycota;c__Tremellomycetes;o__Tremellales;f__Incertae sedis;g__Dioszegia	-0.315752	3.18099
Epi_k__Bacteria;p__Bacteroidetes;c__Cytophagia;o__Cytophagales;f__Cytophagaceae;g__	Epi_k__Bacteria;p__Proteobacteria;c__Alphaproteobacteria;o__Rhodospirillales;f__;g__	0.736846	3.18083
Epi_k__Bacteria;p__Proteobacteria;c__Betaproteobacteria;o__Burkholderiales;f__Comamonadaceae;g__Polaromonas	Epi_k__Bacteria;p__Proteobacteria;c__Betaproteobacteria;o__Burkholderiales;f__Comamonadaceae;Other	0.962026	3.17913
Epi_k__Bacteria;p__Proteobacteria;c__Alphaproteobacteria;o__Caulobacterales;f__Caulobacteraceae;g__Caulobacter	Epi_k__Fungi;p__Ascomycota;c__Eurotiomycetes;o__Eurotiales;f__Trichocomaceae;g__Aspergillus	1.13914	3.17904
Epi_k__Bacteria;p__Proteobacteria;c__Deltaproteobacteria;o__Myxococcales;f__Nannocystaceae;g__Nannocystis	Epi_k__Bacteria;p__Proteobacteria;c__Deltaproteobacteria;o__Myxococcales;Other;Other	0.60513	3.17856
Epi_k__Bacteria;p__Proteobacteria;c__Alphaproteobacteria;o__Rhizobiales;f__Phyllobacteriaceae;Other	Epi_k__Fungi;p__Basidiomycota;c__Agaricomycetes;o__Russulales;f__Bondarzewiaceae;g__Heterobasidion	0.738546	3.17752
Epi_k__Bacteria;p__Proteobacteria;c__Alphaproteobacteria;o__Caulobacterales;f__Caulobacteraceae;g__Caulobacter	Epi_k__Bacteria;p__Proteobacteria;c__Betaproteobacteria;o__Burkholderiales;f__Comamonadaceae;g__Polaromonas	0.760881	3.17617
Epi_k__Bacteria;p__Proteobacteria;c__Betaproteobacteria;o__Burkholderiales;f__Comamonadaceae;g__Methylibium	Epi_k__Bacteria;p__Fibrobacteres;c__Fibrobacteria;o__258ds10;f__;g__	1.3216	3.17463
Epi_k__Bacteria;p__Actinobacteria;c__Actinobacteria;o__Actinomycetales;f__Microbacteriaceae;g__Microbacterium	Epi_k__Bacteria;p__Actinobacteria;c__Acidimicrobiia;o__Acidimicrobiales;Other;Other	0.993503	3.173
Epi_k__Fungi;p__Ascomycota;c__Leotiomycetes;o__Helotiales;Other;Other	Epi_k__Fungi;p__Ascomycota;Other;Other;Other;Other	0.839589	3.17055
Epi_k__Bacteria;p__Chloroflexi;c__Chloroflexi;Other;Other;Other	Epi_k__Bacteria;p__Chloroflexi;c__Anaerolineae;o__SBR1031;f__A4b;g__	1.45966	3.17011
Endo_k__Fungi;p__Ascomycota;c__Dothideomycetes;o__Capnodiales;f__Davidiellaceae;g__Cladosporium	Endo_k__Fungi;p__Ascomycota;c__Dothideomycetes;o__Capnodiales;f__Mycosphaerellaceae;g__unidentified	0.551427	3.1679
Endo_k__Bacteria;p__Proteobacteria;c__Betaproteobacteria;o__Burkholderiales;f__Oxalobacteraceae;Other	Epi_k__Bacteria;p__Bacteroidetes;c__Sphingobacteriia;o__Sphingobacteriales;f__;g__	0.853548	3.16681
Epi_k__Bacteria;p__Proteobacteria;c__Alphaproteobacteria;o__Rhizobiales;f__Hyphomicrobiaceae;g__Rhodoplanes	Epi_k__Bacteria;p__Proteobacteria;c__Alphaproteobacteria;o__Rhizobiales;Other;Other	0.696794	3.16515
Endo_k__Fungi;p__Ascomycota;c__Dothideomycetes;o__Capnodiales;f__Mycosphaerellaceae;g__unidentified	Endo_k__Fungi;p__Ascomycota;c__Dothideomycetes;o__Capnodiales;Other;Other	0.824708	3.16445
Epi_k__Bacteria;p__Proteobacteria;c__Alphaproteobacteria;o__Ellin329;f__;g__	Epi_k__Bacteria;p__Proteobacteria;c__Alphaproteobacteria;o__Rhodospirillales;f__;g__	0.532388	3.1644
Epi_k__Bacteria;p__Verrucomicrobia;c__Verrucomicrobiae;o__Verrucomicrobiales;f__Verrucomicrobiaceae;g__	Epi_k__Bacteria;p__Actinobacteria;c__Actinobacteria;o__Actinomycetales;f__Pseudonocardiaceae;g__Pseudonocardia	0.593552	3.16361
Epi_k__Bacteria;p__Proteobacteria;c__Betaproteobacteria;o__Burkholderiales;f__Oxalobacteraceae;g__Janthinobacterium	Epi_k__Bacteria;p__Bacteroidetes;c__Flavobacteriia;o__Flavobacteriales;f__Flavobacteriaceae;g__Flavobacterium	0.710592	3.16321
Epi_k__Bacteria;p__Proteobacteria;c__Alphaproteobacteria;o__Rhizobiales;Other;Other	Epi_k__Bacteria;p__Proteobacteria;c__Gammaproteobacteria;o__Xanthomonadales;f__Sinobacteraceae;g__	0.506511	3.16274
Endo_k__Bacteria;p__Proteobacteria;c__Deltaproteobacteria;o__Bdellovibrionales;f__Bdellovibrionaceae;g__Bdellovibrio	Epi_k__Chromalveolata;p__Stramenopiles;c__Oomycetes;o__Albuginales;f__Albuginaceae;g__Albugo	-0.317462	3.16135
Epi_k__Bacteria;p__Actinobacteria;c__Acidimicrobiia;o__Acidimicrobiales;f__C111;g__	Epi_k__Bacteria;p__Proteobacteria;c__Betaproteobacteria;o__SC-I-84;f__;g__	0.770831	3.16095
Epi_k__Bacteria;p__Proteobacteria;c__Alphaproteobacteria;o__Rhizobiales;f__Aurantimonadaceae;g__Aurantimonas	Epi_k__Bacteria;p__Proteobacteria;c__Alphaproteobacteria;o__Ellin329;f__;g__	0.710279	3.16059
Epi_k__Bacteria;p__Proteobacteria;c__Gammaproteobacteria;o__Xanthomonadales;f__Sinobacteraceae;Other	Epi_k__Bacteria;p__Actinobacteria;c__Thermoleophilia;o__Solirubrobacterales;f__;g__	0.867608	3.15792
Epi_k__Bacteria;p__Bacteroidetes;c__Cytophagia;o__Cytophagales;f__Cytophagaceae;g__Dyadobacter	Epi_k__Fungi;p__Ascomycota;c__Dothideomycetes;o__Capnodiales;Other;Other	-0.502543	3.15501
Epi_k__Bacteria;p__Proteobacteria;c__Alphaproteobacteria;o__Caulobacterales;f__Caulobacteraceae;g__Caulobacter	Epi_k__Bacteria;p__Proteobacteria;c__Betaproteobacteria;o__SC-I-84;f__;g__	0.661271	3.1538
Epi_k__Bacteria;p__Actinobacteria;c__Actinobacteria;o__Actinomycetales;f__Mycobacteriaceae;g__Mycobacterium	Epi_k__Bacteria;p__Actinobacteria;c__Thermoleophilia;o__Gaiellales;f__Gaiellaceae;g__	0.627512	3.15355
Epi_k__Bacteria;p__Proteobacteria;c__Betaproteobacteria;o__Burkholderiales;f__Oxalobacteraceae;g__Massilia	Epi_k__Fungi;p__Basidiomycota;c__Tremellomycetes;o__Tremellales;f__Incertae sedis;g__Dioszegia	-0.437829	3.15288
Epi_k__Bacteria;p__Planctomycetes;c__Planctomycetia;o__Gemmatales;f__Isosphaeraceae;Other	Epi_k__Bacteria;p__Proteobacteria;c__Alphaproteobacteria;o__Rhizobiales;Other;Other	0.717974	3.15057
Epi_k__Bacteria;p__Bacteroidetes;c__Sphingobacteriia;o__Sphingobacteriales;f__;g__	Epi_k__Bacteria;p__Proteobacteria;c__Alphaproteobacteria;o__Caulobacterales;f__Caulobacteraceae;g__Brevundimonas	1.19315	3.15049
Epi_k__Bacteria;p__Proteobacteria;c__Alphaproteobacteria;o__Rhizobiales;f__Bradyrhizobiaceae;g__Balneimonas	Epi_k__Bacteria;p__Planctomycetes;c__Planctomycetia;o__Gemmatales;f__Isosphaeraceae;g__	1.00695	3.15024
Epi_k__Bacteria;p__Actinobacteria;c__Acidimicrobiia;o__Acidimicrobiales;f__;g__	Epi_k__Bacteria;p__Verrucomicrobia;c__Verrucomicrobiae;o__Verrucomicrobiales;f__Verrucomicrobiaceae;g__	0.784395	3.15003
Epi_k__Bacteria;p__Proteobacteria;c__Alphaproteobacteria;o__Rhizobiales;Other;Other	Epi_k__Bacteria;p__Proteobacteria;c__Alphaproteobacteria;o__Rhizobiales;f__Rhizobiaceae;Other	0.624189	3.1493
Epi_k__Bacteria;p__Acidobacteria;c__Acidobacteria-6;o__iii1-15;f__mb2424;g__	Epi_k__Bacteria;p__Planctomycetes;c__Planctomycetia;o__Gemmatales;f__Isosphaeraceae;g__	0.615273	3.14703
Endo_k__Bacteria;p__Proteobacteria;c__Gammaproteobacteria;o__Pseudomonadales;f__Pseudomonadaceae;Other	Epi_k__Bacteria;p__Actinobacteria;c__Actinobacteria;o__Actinomycetales;f__Sporichthyaceae;g__	0.718481	3.14614
Epi_k__Bacteria;p__Cyanobacteria;c__Nostocophycideae;o__Nostocales;f__Nostocaceae;g__Nostoc	Epi_k__Fungi;p__Basidiomycota;c__Agaricomycetes;o__Russulales;f__Bondarzewiaceae;g__Heterobasidion	0.382379	3.14477
Epi_k__Bacteria;p__Bacteroidetes;c__Cytophagia;o__Cytophagales;f__Cytophagaceae;g__	Epi_k__Fungi;p__Ascomycota;c__Dothideomycetes;o__Pleosporales;f__Leptosphaeriaceae;g__Coniothyrium	1.05233	3.14354
Epi_k__Bacteria;p__Proteobacteria;c__Alphaproteobacteria;o__Rhodospirillales;f__Rhodospirillaceae;Other	Epi_k__Bacteria;p__Fibrobacteres;c__Fibrobacteria;o__258ds10;f__;g__	1.10038	3.1428
Epi_k__Bacteria;p__Actinobacteria;c__Actinobacteria;o__Actinomycetales;f__Pseudonocardiaceae;g__Actinomycetospora	Epi_k__Bacteria;p__Actinobacteria;c__Thermoleophilia;o__Solirubrobacterales;f__Solirubrobacteraceae;g__	1.18291	3.14275
Epi_k__Bacteria;p__Proteobacteria;c__Alphaproteobacteria;o__Caulobacterales;f__Caulobacteraceae;g__Caulobacter	Epi_k__Bacteria;p__Verrucomicrobia;c__Verrucomicrobiae;o__Verrucomicrobiales;f__Verrucomicrobiaceae;g__	1.10647	3.14183
Epi_k__Bacteria;p__Proteobacteria;c__Deltaproteobacteria;o__Myxococcales;Other;Other	Epi_k__Bacteria;p__Armatimonadetes;c__[Fimbriimonadia];o__[Fimbriimonadales];f__[Fimbriimonadaceae];g__Fimbriimonas	1.55377	3.14123
Epi_k__Bacteria;p__Bacteroidetes;c__Sphingobacteriia;o__Sphingobacteriales;f__;g__	Epi_k__Bacteria;p__Fibrobacteres;c__Fibrobacteria;o__258ds10;f__;g__	1.48356	3.13844
Epi_k__Bacteria;p__Proteobacteria;c__Deltaproteobacteria;o__Bdellovibrionales;f__Bdellovibrionaceae;g__Bdellovibrio	Epi_k__Bacteria;p__Chloroflexi;c__Chloroflexi;Other;Other;Other	0.449222	3.13688
Endo_k__Bacteria;p__Bacteroidetes;c__Flavobacteriia;o__Flavobacteriales;f__Flavobacteriaceae;Other	Epi_k__Bacteria;p__Proteobacteria;c__Alphaproteobacteria;o__Rhizobiales;f__Bradyrhizobiaceae;g__Balneimonas	0.781248	3.13494
Epi_k__Bacteria;p__Verrucomicrobia;c__Verrucomicrobiae;o__Verrucomicrobiales;f__Verrucomicrobiaceae;g__	Epi_k__Bacteria;p__Bacteroidetes;c__Flavobacteriia;o__Flavobacteriales;f__Flavobacteriaceae;g__Flavobacterium	0.512641	3.13394
Epi_k__Bacteria;p__Actinobacteria;c__Thermoleophilia;o__Gaiellales;f__Gaiellaceae;g__	Epi_k__Bacteria;p__Proteobacteria;c__Gammaproteobacteria;o__Xanthomonadales;f__Sinobacteraceae;Other	1.06011	3.13328
Endo_k__Bacteria;p__Proteobacteria;c__Alphaproteobacteria;o__Rhizobiales;Other;Other	Epi_k__Bacteria;p__Proteobacteria;c__Gammaproteobacteria;o__Xanthomonadales;f__Sinobacteraceae;Other	0.716965	3.13327
Epi_k__Bacteria;p__Proteobacteria;c__Alphaproteobacteria;o__Rhizobiales;f__Hyphomicrobiaceae;Other	Epi_k__Bacteria;p__Proteobacteria;c__Alphaproteobacteria;o__Rhizobiales;f__Bradyrhizobiaceae;g__Balneimonas	0.626166	3.13269
Epi_k__Bacteria;p__Proteobacteria;c__Betaproteobacteria;o__Burkholderiales;f__Comamonadaceae;g__Pelomonas	Epi_k__Bacteria;p__Proteobacteria;c__Alphaproteobacteria;o__Rhizobiales;Other;Other	1.73776	3.13209
Epi_k__Bacteria;p__Proteobacteria;c__Deltaproteobacteria;o__Myxococcales;Other;Other	Epi_k__Bacteria;p__Actinobacteria;c__Actinobacteria;o__Actinomycetales;f__Propionibacteriaceae;g__Microlunatus	1.01209	3.13139
Epi_k__Bacteria;p__Acidobacteria;c__[Chloracidobacteria];o__RB41;f__Ellin6075;g__	Epi_k__Bacteria;p__Chloroflexi;c__Anaerolineae;o__SBR1031;f__A4b;g__	0.616491	3.1296
Endo_k__Bacteria;p__Proteobacteria;c__Gammaproteobacteria;o__Pseudomonadales;f__Pseudomonadaceae;g__Pseudomonas	Epi_k__Bacteria;p__Proteobacteria;c__Deltaproteobacteria;o__Myxococcales;Other;Other	-0.679274	3.12759
Epi_k__Bacteria;p__Proteobacteria;c__Betaproteobacteria;o__Burkholderiales;f__Comamonadaceae;g__Xylophilus	Epi_k__Bacteria;p__Actinobacteria;c__Actinobacteria;o__Actinomycetales;f__Geodermatophilaceae;Other	-0.701277	3.12558
Epi_k__Bacteria;p__[Thermi];c__Deinococci;o__Deinococcales;f__Deinococcaceae;g__Deinococcus	Epi_k__Bacteria;p__Actinobacteria;c__Actinobacteria;o__Actinomycetales;f__Pseudonocardiaceae;g__Pseudonocardia	-1.21401	3.12516
Epi_k__Bacteria;p__Proteobacteria;c__Betaproteobacteria;o__Burkholderiales;f__Comamonadaceae;g__Pelomonas	Epi_k__Bacteria;p__Actinobacteria;c__Acidimicrobiia;o__Acidimicrobiales;Other;Other	1.99463	3.12438
Epi_k__Bacteria;p__Proteobacteria;c__Alphaproteobacteria;o__Ellin329;f__;g__	Epi_k__Bacteria;p__Proteobacteria;c__Alphaproteobacteria;o__Sphingomonadales;f__Sphingomonadaceae;g__Novosphingobium	0.609132	3.12322
Epi_k__Bacteria;p__Actinobacteria;c__Actinobacteria;o__Actinomycetales;f__Microbacteriaceae;g__Microbacterium	Epi_k__Bacteria;p__Proteobacteria;c__Alphaproteobacteria;o__Rhizobiales;Other;Other	0.703529	3.12058
Epi_k__Bacteria;p__Actinobacteria;c__Acidimicrobiia;o__Acidimicrobiales;f__;g__	Epi_k__Bacteria;p__Actinobacteria;c__Thermoleophilia;o__Solirubrobacterales;Other;Other	0.716214	3.12041
Epi_k__Bacteria;p__Verrucomicrobia;c__Verrucomicrobiae;o__Verrucomicrobiales;f__Verrucomicrobiaceae;g__	Epi_k__Fungi;p__Ascomycota;c__Eurotiomycetes;o__Eurotiales;f__Trichocomaceae;g__Aspergillus	0.802738	3.11948
Endo_k__Bacteria;p__Proteobacteria;c__Alphaproteobacteria;o__Rhizobiales;Other;Other	Epi_k__Bacteria;p__Planctomycetes;c__Planctomycetia;o__Gemmatales;f__Isosphaeraceae;g__	0.760881	3.11777
Epi_k__Bacteria;p__Proteobacteria;c__Alphaproteobacteria;o__Rhodobacterales;f__Hyphomonadaceae;g__	Epi_k__Bacteria;p__Proteobacteria;c__Alphaproteobacteria;o__Caulobacterales;f__Caulobacteraceae;g__Caulobacter	0.746878	3.11752
Epi_k__Bacteria;p__Proteobacteria;c__Alphaproteobacteria;o__Caulobacterales;f__Caulobacteraceae;g__Caulobacter	Epi_k__Bacteria;p__Proteobacteria;c__Gammaproteobacteria;o__Xanthomonadales;f__Sinobacteraceae;g__	0.727061	3.11677
Epi_k__Bacteria;p__Proteobacteria;c__Alphaproteobacteria;o__Sphingomonadales;f__Sphingomonadaceae;g__Novosphingobium	Epi_k__Bacteria;p__Proteobacteria;c__Betaproteobacteria;o__Burkholderiales;f__Comamonadaceae;g__Polaromonas	0.770015	3.11637
Epi_k__Bacteria;p__Proteobacteria;c__Gammaproteobacteria;o__Xanthomonadales;f__Sinobacteraceae;Other	Epi_k__Bacteria;p__Chloroflexi;c__Thermomicrobia;o__JG30-KF-CM45;f__;g__	0.743901	3.11615
Epi_k__Bacteria;p__Actinobacteria;c__Actinobacteria;o__Actinomycetales;f__Microbacteriaceae;g__Agromyces	Epi_k__Fungi;p__Basidiomycota;c__Tremellomycetes;o__Tremellales;f__Incertae sedis;g__Dioszegia	-0.365535	3.11574
Epi_k__Bacteria;p__Proteobacteria;c__Alphaproteobacteria;o__Rhizobiales;f__Hyphomicrobiaceae;Other	Epi_k__Bacteria;p__Verrucomicrobia;c__Verrucomicrobiae;o__Verrucomicrobiales;f__Verrucomicrobiaceae;g__	1.06545	3.11561
Endo_k__Bacteria;p__Proteobacteria;c__Betaproteobacteria;o__Burkholderiales;f__Comamonadaceae;g__Pelomonas	Epi_k__Fungi;p__Basidiomycota;c__Tremellomycetes;o__Tremellales;f__Incertae sedis;g__Dioszegia	-0.537747	3.11522
Epi_k__Bacteria;p__Proteobacteria;c__Deltaproteobacteria;o__Myxococcales;Other;Other	Epi_k__Bacteria;p__Fibrobacteres;c__Fibrobacteria;o__258ds10;f__;g__	1.30443	3.11404
Epi_k__Bacteria;p__Chloroflexi;c__Anaerolineae;o__SBR1031;f__A4b;g__	Epi_k__Fungi;p__Basidiomycota;c__Tremellomycetes;o__Cystofilobasidiales;f__Cystofilobasidiaceae;g__Udeniomyces	-0.478833	3.11357
Epi_k__Bacteria;p__Actinobacteria;c__Actinobacteria;o__Actinomycetales;f__Mycobacteriaceae;g__Mycobacterium	Epi_k__Bacteria;p__Actinobacteria;c__Acidimicrobiia;o__Acidimicrobiales;f__;g__	0.827934	3.11258
Epi_k__Bacteria;p__Proteobacteria;c__Betaproteobacteria;o__Burkholderiales;f__Comamonadaceae;Other	Epi_k__Bacteria;p__Proteobacteria;c__Alphaproteobacteria;o__Ellin329;f__;g__	0.562231	3.11038
Epi_k__Bacteria;p__Proteobacteria;c__Alphaproteobacteria;o__Sphingomonadales;f__Sphingomonadaceae;g__Novosphingobium	Epi_k__Bacteria;p__Fibrobacteres;c__Fibrobacteria;o__258ds10;f__;g__	1.24624	3.10982
Epi_k__Bacteria;p__Proteobacteria;c__Deltaproteobacteria;o__Myxococcales;f__Haliangiaceae;g__	Epi_k__Bacteria;p__Proteobacteria;c__Gammaproteobacteria;o__Xanthomonadales;f__Sinobacteraceae;g__	0.537334	3.10967
Epi_k__Bacteria;p__Proteobacteria;c__Alphaproteobacteria;o__Rhizobiales;f__Aurantimonadaceae;g__Aurantimonas	Epi_k__Bacteria;p__Proteobacteria;c__Betaproteobacteria;o__Burkholderiales;f__Oxalobacteraceae;g__Massilia	0.589971	3.10836
Epi_k__Bacteria;p__Proteobacteria;c__Betaproteobacteria;o__Burkholderiales;f__Oxalobacteraceae;g__Janthinobacterium	Epi_k__Bacteria;p__Proteobacteria;c__Alphaproteobacteria;o__Sphingomonadales;f__Sphingomonadaceae;g__Novosphingobium	0.580217	3.10559
Endo_k__Bacteria;p__Proteobacteria;c__Betaproteobacteria;o__Burkholderiales;f__Oxalobacteraceae;Other	Epi_k__Bacteria;p__Firmicutes;c__Bacilli;o__Bacillales;Other;Other	-1.08804	3.10497
Epi_k__Bacteria;p__Acidobacteria;c__[Chloracidobacteria];o__RB41;f__Ellin6075;g__	Epi_k__Fungi;p__Ascomycota;c__Eurotiomycetes;o__Verrucariales;f__Verrucariaceae;g__Verrucaria	0.372112	3.10492
Epi_k__Bacteria;p__Actinobacteria;c__Actinobacteria;o__Actinomycetales;f__Pseudonocardiaceae;g__Actinomycetospora	Epi_k__Bacteria;p__Actinobacteria;c__Thermoleophilia;o__Solirubrobacterales;Other;Other	0.76598	3.10275
Epi_k__Bacteria;p__Bacteroidetes;c__Sphingobacteriia;o__Sphingobacteriales;f__;g__	Epi_k__Bacteria;p__Proteobacteria;c__Betaproteobacteria;o__Burkholderiales;f__Comamonadaceae;g__Polaromonas	0.911165	3.10257
Epi_k__Bacteria;p__Actinobacteria;c__Acidimicrobiia;o__Acidimicrobiales;f__Iamiaceae;g__Iamia	Epi_k__Bacteria;p__Actinobacteria;c__Acidimicrobiia;o__Acidimicrobiales;f__C111;g__	0.992465	3.10248
Epi_k__Bacteria;p__Proteobacteria;c__Alphaproteobacteria;o__Rhodospirillales;f__Rhodospirillaceae;Other	Epi_k__Bacteria;p__Proteobacteria;c__Alphaproteobacteria;o__Rhizobiales;f__Phyllobacteriaceae;Other	0.617561	3.10199
Epi_k__Bacteria;p__Proteobacteria;c__Alphaproteobacteria;o__Rhodospirillales;f__;g__	Epi_k__Bacteria;p__Proteobacteria;c__Alphaproteobacteria;o__Rhizobiales;f__Hyphomicrobiaceae;g__Rhodoplanes	1.31989	3.10147
Epi_k__Bacteria;p__Proteobacteria;c__Alphaproteobacteria;o__Caulobacterales;f__Caulobacteraceae;g__Caulobacter	Epi_k__Bacteria;p__Actinobacteria;c__Acidimicrobiia;o__Acidimicrobiales;f__EB1017;g__	1.46502	3.10011
Endo_k__Bacteria;p__Proteobacteria;Other;Other;Other;Other	Epi_k__Bacteria;p__Bacteroidetes;c__Cytophagia;o__Cytophagales;f__Cytophagaceae;g__	0.475726	3.09531
Epi_k__Bacteria;p__Proteobacteria;c__Betaproteobacteria;o__Ellin6067;f__;g__	Epi_k__Bacteria;p__Actinobacteria;c__Acidimicrobiia;o__Acidimicrobiales;f__C111;g__	1.12724	3.09233
Endo_k__Fungi;p__Ascomycota;c__Dothideomycetes;o__Pleosporales;Other;Other	Epi_k__Bacteria;p__Proteobacteria;c__Alphaproteobacteria;o__Rhizobiales;Other;Other	-1.0316	3.09092
Epi_k__Bacteria;p__Bacteroidetes;c__Cytophagia;o__Cytophagales;f__Cytophagaceae;g__	Epi_k__Bacteria;p__Proteobacteria;c__Alphaproteobacteria;o__Rhizobiales;f__Bradyrhizobiaceae;Other	1.42757	3.09017
Epi_k__Bacteria;p__Proteobacteria;c__Alphaproteobacteria;o__Caulobacterales;f__Caulobacteraceae;Other	Epi_k__Bacteria;p__Proteobacteria;c__Deltaproteobacteria;o__Myxococcales;Other;Other	0.875185	3.08483
Epi_k__Bacteria;p__Proteobacteria;c__Alphaproteobacteria;o__Rhodospirillales;f__;g__	Epi_k__Bacteria;p__Actinobacteria;c__Acidimicrobiia;o__Acidimicrobiales;f__Iamiaceae;g__Iamia	1.04365	3.0845
Epi_k__Bacteria;p__Actinobacteria;c__Actinobacteria;o__Actinomycetales;f__Microbacteriaceae;g__Microbacterium	Epi_k__Bacteria;p__Proteobacteria;c__Alphaproteobacteria;o__Rhizobiales;f__Beijerinckiaceae;g__	0.632111	3.07924
Epi_k__Bacteria;p__Proteobacteria;c__Alphaproteobacteria;o__Rhizobiales;f__Hyphomicrobiaceae;Other	Epi_k__Fungi;p__Ascomycota;c__Eurotiomycetes;o__Eurotiales;f__Trichocomaceae;g__Aspergillus	1.08186	3.07859
Epi_k__Bacteria;p__Proteobacteria;c__Alphaproteobacteria;o__Rhizobiales;f__Hyphomicrobiaceae;g__Rhodoplanes	Epi_k__Fungi;p__Basidiomycota;c__Agaricomycetes;o__Russulales;f__Bondarzewiaceae;g__Heterobasidion	0.435826	3.07818
Epi_k__Bacteria;p__Proteobacteria;c__Betaproteobacteria;o__Burkholderiales;f__Oxalobacteraceae;g__Janthinobacterium	Epi_k__Bacteria;p__Proteobacteria;c__Betaproteobacteria;o__Burkholderiales;f__Comamonadaceae;Other	0.656901	3.07753
Epi_k__Bacteria;p__Actinobacteria;c__Actinobacteria;o__Actinomycetales;f__Nakamurellaceae;g__	Epi_k__Bacteria;p__Proteobacteria;c__Gammaproteobacteria;o__Xanthomonadales;f__Sinobacteraceae;Other	0.584652	3.07665
Epi_k__Bacteria;p__Proteobacteria;Other;Other;Other;Other	Epi_k__Bacteria;p__Proteobacteria;c__Alphaproteobacteria;o__Rhizobiales;f__Beijerinckiaceae;g__	0.801529	3.07586
Epi_k__Bacteria;p__Proteobacteria;c__Alphaproteobacteria;o__Rhizobiales;f__Hyphomicrobiaceae;Other	Epi_k__Bacteria;p__Proteobacteria;c__Alphaproteobacteria;o__Rhizobiales;Other;Other	1.07536	3.07532
Epi_k__Bacteria;p__Proteobacteria;c__Alphaproteobacteria;o__Rhizobiales;f__Hyphomicrobiaceae;g__Rhodoplanes	Epi_k__Fungi;p__Ascomycota;c__Eurotiomycetes;o__Eurotiales;f__Trichocomaceae;g__Aspergillus	0.695592	3.07521
Endo_k__Bacteria;p__Proteobacteria;c__Alphaproteobacteria;o__Rhizobiales;Other;Other	Epi_k__Bacteria;p__[Thermi];c__Deinococci;o__Deinococcales;f__Deinococcaceae;g__Deinococcus	-0.465306	3.07274
Epi_k__Bacteria;p__Verrucomicrobia;c__Verrucomicrobiae;o__Verrucomicrobiales;f__Verrucomicrobiaceae;g__	Epi_k__Bacteria;p__Actinobacteria;c__Actinobacteria;o__Actinomycetales;f__Pseudonocardiaceae;g__Actinomycetospora	0.769126	3.07248
Epi_k__Bacteria;p__Actinobacteria;c__Acidimicrobiia;o__Acidimicrobiales;Other;Other	Epi_k__Fungi;p__Basidiomycota;c__Tremellomycetes;o__Cystofilobasidiales;f__Cystofilobasidiaceae;g__Udeniomyces	-0.281429	3.07115
Epi_k__Bacteria;p__Actinobacteria;c__Actinobacteria;o__Actinomycetales;Other;Other	Epi_k__Fungi;p__Basidiomycota;c__Microbotryomycetes;o__Leucosporidiales;f__Leucosporidiaceae;g__Leucosporidium	0.220278	3.07094
Epi_k__Bacteria;p__Proteobacteria;c__Betaproteobacteria;o__Burkholderiales;f__Comamonadaceae;Other	Epi_k__Bacteria;p__Actinobacteria;c__Actinobacteria;o__Actinomycetales;f__Micrococcaceae;g__Arthrobacter	-0.261047	3.06634
Epi_k__Bacteria;p__Proteobacteria;c__Alphaproteobacteria;o__Rhizobiales;f__Aurantimonadaceae;g__	Epi_k__Bacteria;p__Proteobacteria;c__Betaproteobacteria;o__Burkholderiales;f__Comamonadaceae;Other	0.80558	3.06593
Epi_k__Bacteria;p__Bacteroidetes;c__Sphingobacteriia;o__Sphingobacteriales;f__;g__	Epi_k__Bacteria;p__Proteobacteria;c__Alphaproteobacteria;o__Caulobacterales;f__Caulobacteraceae;g__Caulobacter	0.969589	3.06547
Epi_k__Bacteria;p__Cyanobacteria;c__Nostocophycideae;o__Nostocales;f__Nostocaceae;g__Nostoc	Epi_k__Bacteria;p__Proteobacteria;c__Alphaproteobacteria;Other;Other;Other	0.695422	3.06381
Epi_k__Bacteria;p__Proteobacteria;c__Alphaproteobacteria;o__Rhodospirillales;f__Rhodospirillaceae;Other	Epi_k__Bacteria;p__Proteobacteria;c__Alphaproteobacteria;o__Rhodospirillales;f__;g__	0.582006	3.06228
Epi_k__Bacteria;p__Proteobacteria;c__Betaproteobacteria;o__SC-I-84;f__;g__	Epi_k__Bacteria;p__Proteobacteria;c__Alphaproteobacteria;o__Rhizobiales;f__Hyphomicrobiaceae;g__Rhodoplanes	1.4456	3.06207
Epi_k__Bacteria;p__Bacteroidetes;c__Sphingobacteriia;o__Sphingobacteriales;f__;g__	Epi_k__Bacteria;p__Bacteroidetes;c__Flavobacteriia;o__Flavobacteriales;f__Flavobacteriaceae;g__Flavobacterium	0.633277	3.0615
Epi_k__Bacteria;p__Actinobacteria;c__Acidimicrobiia;o__Acidimicrobiales;f__Iamiaceae;g__Iamia	Epi_k__Bacteria;p__Proteobacteria;c__Alphaproteobacteria;o__Rhizobiales;f__Hyphomicrobiaceae;g__Rhodoplanes	1.07497	3.05868
Epi_k__Bacteria;p__Proteobacteria;c__Betaproteobacteria;o__Burkholderiales;Other;Other	Epi_k__Bacteria;p__Actinobacteria;c__Actinobacteria;o__Actinomycetales;f__Kineosporiaceae;g__Kineococcus	0.768807	3.05844
Epi_k__Bacteria;p__Proteobacteria;c__Alphaproteobacteria;o__Rhodospirillales;f__Acetobacteraceae;g__Roseomonas	Epi_k__Bacteria;p__Proteobacteria;c__Betaproteobacteria;o__Burkholderiales;f__Comamonadaceae;g__Acidovorax	0.713892	3.05713
Epi_k__Bacteria;p__Actinobacteria;c__Actinobacteria;o__Actinomycetales;f__Propionibacteriaceae;g__Microlunatus	Epi_k__Bacteria;p__Actinobacteria;c__Thermoleophilia;o__Gaiellales;f__Gaiellaceae;g__	0.643562	3.05696
Epi_k__Bacteria;p__Proteobacteria;c__Betaproteobacteria;o__Burkholderiales;f__Comamonadaceae;g__Leptothrix	Epi_k__Bacteria;p__Actinobacteria;c__Actinobacteria;o__Actinomycetales;f__Microbacteriaceae;g__Curtobacterium	-0.444037	3.05657
Epi_k__Bacteria;p__Actinobacteria;c__Actinobacteria;o__Actinomycetales;f__Nakamurellaceae;g__	Epi_k__Bacteria;p__Actinobacteria;c__Acidimicrobiia;o__Acidimicrobiales;f__Iamiaceae;g__Iamia	0.629647	3.05589
Epi_k__Bacteria;p__Proteobacteria;c__Deltaproteobacteria;o__Bdellovibrionales;f__Bdellovibrionaceae;g__Bdellovibrio	Epi_k__Bacteria;p__Proteobacteria;c__Deltaproteobacteria;o__Spirobacillales;f__;g__	0.825393	3.05564
Epi_k__Bacteria;p__Actinobacteria;c__Acidimicrobiia;o__Acidimicrobiales;Other;Other	Epi_k__Bacteria;p__Actinobacteria;c__Actinobacteria;o__Actinomycetales;f__Pseudonocardiaceae;g__Pseudonocardia	0.514397	3.05251
Epi_k__Bacteria;p__Actinobacteria;c__MB-A2-108;o__0319-7L14;f__;g__	Epi_k__Bacteria;p__Actinobacteria;c__Actinobacteria;o__Actinomycetales;f__Nakamurellaceae;g__	0.936161	3.05208
Epi_k__Bacteria;p__Actinobacteria;c__Actinobacteria;o__Actinomycetales;f__Mycobacteriaceae;g__Mycobacterium	Epi_k__Bacteria;p__Proteobacteria;c__Alphaproteobacteria;o__Rhizobiales;f__Bradyrhizobiaceae;g__Balneimonas	0.570256	3.05207
Epi_k__Bacteria;p__Bacteroidetes;c__Cytophagia;o__Cytophagales;f__Cytophagaceae;g__	Epi_k__Fungi;p__Basidiomycota;c__Tremellomycetes;o__Cystofilobasidiales;f__Cystofilobasidiaceae;g__Udeniomyces	-0.546388	3.05101
Epi_k__Bacteria;p__Actinobacteria;c__Actinobacteria;o__Actinomycetales;f__Mycobacteriaceae;g__Mycobacterium	Epi_k__Bacteria;p__Proteobacteria;c__Betaproteobacteria;o__SC-I-84;f__;g__	0.580449	3.05062
Epi_k__Bacteria;p__Proteobacteria;c__Betaproteobacteria;o__Burkholderiales;f__Comamonadaceae;g__Methylibium	Epi_k__Bacteria;p__Proteobacteria;c__Betaproteobacteria;o__Burkholderiales;f__Comamonadaceae;g__Polaromonas	0.798832	3.0502
Epi_k__Bacteria;p__Proteobacteria;c__Betaproteobacteria;Other;Other;Other	Epi_k__Bacteria;p__Proteobacteria;c__Gammaproteobacteria;o__Xanthomonadales;f__Sinobacteraceae;Other	1.16962	3.04806
Epi_k__Bacteria;p__Actinobacteria;c__Actinobacteria;o__Actinomycetales;f__Nakamurellaceae;g__	Epi_k__Bacteria;p__Proteobacteria;c__Betaproteobacteria;o__Ellin6067;f__;g__	0.610016	3.0478
Epi_k__Bacteria;p__Actinobacteria;c__Actinobacteria;o__Actinomycetales;f__Nocardioidaceae;g__Nocardioides	Epi_k__Bacteria;p__Actinobacteria;c__Actinobacteria;o__Actinomycetales;f__Nocardioidaceae;g__	0.316514	3.04778
Epi_k__Bacteria;p__Actinobacteria;c__Actinobacteria;o__Actinomycetales;f__Cellulomonadaceae;g__Cellulomonas	Epi_k__Bacteria;p__Planctomycetes;c__Planctomycetia;o__Gemmatales;f__Isosphaeraceae;g__	0.776101	3.04497
Epi_k__Bacteria;p__Proteobacteria;c__Gammaproteobacteria;o__Xanthomonadales;f__Sinobacteraceae;Other	Epi_k__Fungi;p__Basidiomycota;c__Tremellomycetes;o__Cystofilobasidiales;f__Cystofilobasidiaceae;g__Udeniomyces	-0.411787	3.0432
Epi_k__Bacteria;p__Actinobacteria;c__Actinobacteria;o__Actinomycetales;Other;Other	Epi_k__Bacteria;p__Firmicutes;c__Bacilli;o__Bacillales;Other;Other	0.369723	3.04236
Epi_k__Bacteria;p__Actinobacteria;c__Actinobacteria;o__Actinomycetales;f__Propionibacteriaceae;g__Microlunatus	Epi_k__Bacteria;p__Proteobacteria;c__Alphaproteobacteria;o__Rhizobiales;Other;Other	1.02097	3.04136
Epi_k__Bacteria;p__Proteobacteria;c__Betaproteobacteria;o__Burkholderiales;f__Comamonadaceae;Other	Epi_k__Fungi;p__Ascomycota;c__Dothideomycetes;o__Pleosporales;f__Leptosphaeriaceae;g__Coniothyrium	0.532055	3.04049
Epi_k__Bacteria;p__Proteobacteria;c__Alphaproteobacteria;o__Rhizobiales;f__Hyphomicrobiaceae;g__Rhodoplanes	Epi_k__Bacteria;p__Chloroflexi;c__Anaerolineae;o__SBR1031;f__A4b;g__	0.487387	3.04019
Epi_k__Bacteria;p__Proteobacteria;c__Alphaproteobacteria;o__Rhizobiales;f__Hyphomicrobiaceae;g__Rhodoplanes	Epi_k__Bacteria;p__Actinobacteria;c__Actinobacteria;o__Actinomycetales;f__Pseudonocardiaceae;g__Actinomycetospora	0.666148	3.03841
Epi_k__Bacteria;p__Proteobacteria;c__Alphaproteobacteria;o__Ellin329;f__;g__	Epi_k__Bacteria;p__Actinobacteria;c__Acidimicrobiia;o__Acidimicrobiales;Other;Other	1.02838	3.03695
Epi_k__Bacteria;p__Bacteroidetes;c__Sphingobacteriia;o__Sphingobacteriales;f__;g__	Epi_k__Fungi;p__Basidiomycota;c__Tremellomycetes;o__Cystofilobasidiales;f__Cystofilobasidiaceae;g__Udeniomyces	-0.590879	3.03433
Epi_k__Bacteria;p__Chloroflexi;c__Thermomicrobia;o__JG30-KF-CM45;f__;g__	Epi_k__Fungi;p__Basidiomycota;c__Tremellomycetes;o__Cystofilobasidiales;f__Cystofilobasidiaceae;g__Udeniomyces	-0.461577	3.03394
Epi_k__Bacteria;p__Actinobacteria;c__Actinobacteria;o__Actinomycetales;f__Cellulomonadaceae;g__Cellulomonas	Epi_k__Bacteria;p__Bacteroidetes;c__Cytophagia;o__Cytophagales;f__Cytophagaceae;g__Hymenobacter	-0.660035	3.03354
Endo_k__Bacteria;p__Proteobacteria;c__Betaproteobacteria;o__Burkholderiales;f__Oxalobacteraceae;Other	Epi_k__Bacteria;p__Chloroflexi;c__Anaerolineae;o__SBR1031;f__A4b;g__	0.984476	3.03221
Epi_k__Bacteria;p__Chloroflexi;c__Thermomicrobia;o__JG30-KF-CM45;f__;g__	Epi_k__Bacteria;p__Proteobacteria;c__Alphaproteobacteria;o__Rhizobiales;f__Methylobacteriaceae;g__Methylobacterium	-1.03912	3.03121
Epi_k__Bacteria;p__Actinobacteria;c__Acidimicrobiia;o__Acidimicrobiales;Other;Other	Epi_k__Bacteria;p__Proteobacteria;c__Gammaproteobacteria;o__Xanthomonadales;f__Xanthomonadaceae;Other	0.81168	3.03108
Epi_k__Bacteria;p__Actinobacteria;c__Thermoleophilia;o__Solirubrobacterales;f__;g__	Epi_k__Bacteria;p__Actinobacteria;c__Actinobacteria;o__Actinomycetales;f__Microbacteriaceae;Other	-1.26178	3.03099
Epi_k__Bacteria;p__Proteobacteria;c__Alphaproteobacteria;o__Sphingomonadales;f__Sphingomonadaceae;g__Novosphingobium	Epi_k__Fungi;p__Basidiomycota;c__Tremellomycetes;o__Cystofilobasidiales;f__Cystofilobasidiaceae;g__Udeniomyces	-0.497823	3.03005
Epi_k__Bacteria;p__Actinobacteria;c__Actinobacteria;o__Actinomycetales;f__Propionibacteriaceae;g__Microlunatus	Epi_k__Bacteria;p__Actinobacteria;c__Thermoleophilia;o__Solirubrobacterales;f__Solirubrobacteraceae;g__	0.690191	3.03002
Epi_k__Bacteria;p__Actinobacteria;c__Actinobacteria;o__Actinomycetales;f__Micrococcaceae;g__Arthrobacter	Epi_k__Bacteria;p__Proteobacteria;c__Alphaproteobacteria;o__Rhizobiales;Other;Other	-2.0523	3.02919
Epi_k__Bacteria;p__Proteobacteria;c__Alphaproteobacteria;o__Rhizobiales;f__Hyphomicrobiaceae;Other	Epi_k__Bacteria;p__Proteobacteria;c__Alphaproteobacteria;o__Caulobacterales;f__Caulobacteraceae;g__Brevundimonas	0.934002	3.02663
Endo_k__Bacteria;p__Proteobacteria;c__Betaproteobacteria;o__Burkholderiales;f__Oxalobacteraceae;g__Janthinobacterium	Epi_k__Bacteria;p__Fibrobacteres;c__Fibrobacteria;o__258ds10;f__;g__	1.21329	3.02579
Epi_k__Bacteria;p__Proteobacteria;c__Betaproteobacteria;o__Burkholderiales;f__Oxalobacteraceae;g__Janthinobacterium	Epi_k__Bacteria;p__Proteobacteria;c__Betaproteobacteria;o__Burkholderiales;f__Comamonadaceae;g__Acidovorax	0.688811	3.02564
Epi_k__Bacteria;p__Planctomycetes;c__Planctomycetia;o__Gemmatales;f__Isosphaeraceae;g__	Epi_k__Bacteria;p__Actinobacteria;c__Thermoleophilia;o__Solirubrobacterales;f__Solirubrobacteraceae;g__	0.927259	3.02457
Epi_k__Bacteria;p__Proteobacteria;c__Betaproteobacteria;o__SC-I-84;f__;g__	Epi_k__Bacteria;p__Planctomycetes;c__Planctomycetia;o__Gemmatales;f__Isosphaeraceae;g__	1.0654	3.02425
Epi_k__Bacteria;p__Proteobacteria;c__Alphaproteobacteria;o__Caulobacterales;f__Caulobacteraceae;g__Caulobacter	Epi_k__Bacteria;p__Proteobacteria;c__Betaproteobacteria;o__Burkholderiales;f__Comamonadaceae;g__Acidovorax	0.893395	3.02341
Epi_k__Bacteria;p__Proteobacteria;c__Deltaproteobacteria;o__Myxococcales;Other;Other	Epi_k__Bacteria;p__Proteobacteria;c__Alphaproteobacteria;o__Caulobacterales;f__Caulobacteraceae;g__Caulobacter	0.849455	3.02292
Epi_k__Bacteria;p__Bacteroidetes;c__Cytophagia;o__Cytophagales;f__Cytophagaceae;g__Hymenobacter	Epi_k__Fungi;p__Ascomycota;c__Dothideomycetes;o__Pleosporales;f__Pleosporaceae;g__Lewia	0.553552	3.02279
Epi_k__Bacteria;p__Proteobacteria;c__Alphaproteobacteria;o__Rhizobiales;f__Aurantimonadaceae;Other	Epi_k__Bacteria;p__Proteobacteria;c__Alphaproteobacteria;o__Rhizobiales;f__Methylobacteriaceae;g__Methylobacterium	0.857352	3.02259
Epi_k__Bacteria;p__Chloroflexi;c__Chloroflexi;Other;Other;Other	Epi_k__Bacteria;p__Proteobacteria;c__Alphaproteobacteria;o__Rhizobiales;f__Beijerinckiaceae;g__	1.46861	3.02244
Epi_k__Bacteria;p__Actinobacteria;c__Thermoleophilia;o__Solirubrobacterales;Other;Other	Epi_k__Bacteria;p__Actinobacteria;c__Thermoleophilia;o__Solirubrobacterales;f__Solirubrobacteraceae;g__	1.21512	3.02047
Epi_k__Bacteria;p__Acidobacteria;c__Acidobacteria-6;o__iii1-15;f__mb2424;g__	Epi_k__Bacteria;p__Bacteroidetes;c__Cytophagia;o__Cytophagales;f__Cytophagaceae;g__Hymenobacter	-0.521299	3.02039
Epi_k__Bacteria;p__Actinobacteria;c__Acidimicrobiia;o__Acidimicrobiales;Other;Other	Epi_k__Bacteria;p__Proteobacteria;c__Gammaproteobacteria;Other;Other;Other	0.851203	3.02
Epi_k__Bacteria;p__Bacteroidetes;c__Cytophagia;o__Cytophagales;f__Cytophagaceae;g__	Epi_k__Bacteria;p__Proteobacteria;c__Betaproteobacteria;o__Burkholderiales;f__Comamonadaceae;g__Methylibium	0.686529	3.01932
Epi_k__Bacteria;p__Proteobacteria;c__Alphaproteobacteria;o__Rhizobiales;Other;Other	Epi_k__Bacteria;p__Actinobacteria;c__Actinobacteria;o__Actinomycetales;f__Mycobacteriaceae;g__Mycobacterium	0.666994	3.01802
Epi_k__Bacteria;p__Actinobacteria;c__Actinobacteria;o__Actinomycetales;f__Pseudonocardiaceae;g__Actinomycetospora	Epi_k__Bacteria;p__Actinobacteria;c__Acidimicrobiia;o__Acidimicrobiales;f__Iamiaceae;g__Iamia	1.03023	3.01646
Epi_k__Bacteria;p__Proteobacteria;c__Alphaproteobacteria;o__Rhizobiales;f__Aurantimonadaceae;g__	Epi_k__Bacteria;p__Proteobacteria;c__Alphaproteobacteria;o__Sphingomonadales;f__Sphingomonadaceae;g__Sphingomonas	0.886258	3.01452
Endo_k__Fungi;p__Basidiomycota;c__Tremellomycetes;o__Tremellales;f__Incertae sedis;g__Dioszegia	Epi_k__Bacteria;p__Bacteroidetes;c__Cytophagia;o__Cytophagales;f__Cytophagaceae;g__Hymenobacter	0.768876	3.01386
Epi_k__Bacteria;p__[Thermi];c__Deinococci;o__Deinococcales;f__Deinococcaceae;g__Deinococcus	Epi_k__Bacteria;p__Actinobacteria;c__Acidimicrobiia;o__Acidimicrobiales;f__;g__	-1.33185	3.01089
Epi_k__Bacteria;p__Proteobacteria;c__Alphaproteobacteria;o__Rhodospirillales;f__Rhodospirillaceae;Other	Epi_k__Bacteria;p__Actinobacteria;c__Acidimicrobiia;o__Acidimicrobiales;f__;g__	1.00323	3.01035
Epi_k__Bacteria;p__Actinobacteria;c__Actinobacteria;o__Actinomycetales;f__Geodermatophilaceae;Other	Epi_k__Fungi;p__Basidiomycota;c__Tremellomycetes;o__Tremellales;f__Incertae sedis;g__Cryptococcus	-0.660329	3.00767
Endo_k__Bacteria;p__Proteobacteria;c__Betaproteobacteria;o__Burkholderiales;f__Oxalobacteraceae;Other	Endo_k__Bacteria;p__Bacteroidetes;c__Flavobacteriia;o__Flavobacteriales;f__Flavobacteriaceae;Other	0.731821	3.00717
Epi_k__Bacteria;p__Verrucomicrobia;c__Verrucomicrobiae;o__Verrucomicrobiales;f__Verrucomicrobiaceae;g__	Epi_k__Bacteria;p__Chloroflexi;c__Thermomicrobia;o__JG30-KF-CM45;f__;g__	0.561385	3.00655
Epi_k__Bacteria;p__Proteobacteria;c__Alphaproteobacteria;o__Rhodospirillales;f__Rhodospirillaceae;Other	Epi_k__Bacteria;p__Actinobacteria;c__Thermoleophilia;o__Solirubrobacterales;f__;g__	0.834591	3.0054
Epi_k__Bacteria;p__Proteobacteria;c__Alphaproteobacteria;o__Rhizobiales;f__Bradyrhizobiaceae;g__Balneimonas	Epi_k__Bacteria;p__Proteobacteria;c__Alphaproteobacteria;o__Rhodobacterales;f__Rhodobacteraceae;Other	1.01579	3.0025
Epi_k__Bacteria;p__Bacteroidetes;c__Cytophagia;o__Cytophagales;f__Cytophagaceae;g__	Epi_k__Bacteria;p__Proteobacteria;c__Betaproteobacteria;o__Burkholderiales;f__Comamonadaceae;g__Polaromonas	0.827381	3.00059
Endo_k__Bacteria;p__Bacteroidetes;c__Flavobacteriia;o__Flavobacteriales;f__Flavobacteriaceae;Other	Epi_k__Bacteria;p__Proteobacteria;c__Alphaproteobacteria;o__Rhizobiales;f__Phyllobacteriaceae;Other	0.816224	3.00019

## Sheet: Fig2B
Scatterplots of centrality parameters for all nodes from Fig2A
Taxonomy	Compartment	BetweennessCentrality	ClosenessCentrality	Degree
Endo_k__Chromalveolata;p__Stramenopiles;c__Oomycetes;o__Albuginales;f__Albuginaceae;g__Albugo	Endo	0.200145	0.454774	44
Epi_k__Bacteria;p__Proteobacteria;c__Alphaproteobacteria;o__Rhizobiales;Other;Other	Epi	0.0801007	0.4525	41
Epi_k__Fungi;p__Basidiomycota;c__Tremellomycetes;o__Tremellales;f__Incertae sedis;g__Dioszegia	Epi	0.139471	0.42891	41
Epi_k__Bacteria;p__Actinobacteria;c__Acidimicrobiia;o__Acidimicrobiales;Other;Other	Epi	0.054785	0.453634	40
Epi_k__Bacteria;p__Proteobacteria;c__Betaproteobacteria;o__Burkholderiales;f__Comamonadaceae;Other	Epi	0.146373	0.433014	38
Epi_k__Bacteria;p__Actinobacteria;c__Actinobacteria;o__Actinomycetales;f__Mycobacteriaceae;g__Mycobacterium	Epi	0.0640176	0.433014	36
Epi_k__Bacteria;p__Planctomycetes;c__Planctomycetia;o__Gemmatales;f__Isosphaeraceae;g__	Epi	0.0287726	0.417051	34
Epi_k__Bacteria;p__Proteobacteria;c__Alphaproteobacteria;o__Caulobacterales;f__Caulobacteraceae;g__Caulobacter	Epi	0.0294707	0.437198	34
Epi_k__Bacteria;p__Bacteroidetes;c__Cytophagia;o__Cytophagales;f__Cytophagaceae;g__Hymenobacter	Epi	0.0688057	0.404018	33
Epi_k__Bacteria;p__Proteobacteria;c__Alphaproteobacteria;o__Rhizobiales;f__Hyphomicrobiaceae;g__Rhodoplanes	Epi	0.0189622	0.418014	31
Epi_k__Bacteria;p__Proteobacteria;c__Alphaproteobacteria;o__Rhizobiales;f__Hyphomicrobiaceae;Other	Epi	0.0332613	0.430952	31
Epi_k__Bacteria;p__Proteobacteria;c__Deltaproteobacteria;o__Myxococcales;Other;Other	Epi	0.0686793	0.438257	30
Epi_k__Bacteria;p__Proteobacteria;c__Alphaproteobacteria;o__Rhodospirillales;f__;g__	Epi	0.0142753	0.40583	29
Epi_k__Bacteria;p__Actinobacteria;c__Acidimicrobiia;o__Acidimicrobiales;f__C111;g__	Epi	0.0171986	0.414188	28
Epi_k__Bacteria;p__Proteobacteria;c__Alphaproteobacteria;o__Ellin329;f__;g__	Epi	0.021203	0.43932	28
Epi_k__Bacteria;p__Proteobacteria;c__Gammaproteobacteria;o__Xanthomonadales;f__Sinobacteraceae;Other	Epi	0.0329097	0.384289	27
Epi_k__Bacteria;p__Verrucomicrobia;c__Verrucomicrobiae;o__Verrucomicrobiales;f__Verrucomicrobiaceae;g__	Epi	0.0231779	0.406742	25
Epi_k__Bacteria;p__[Thermi];c__Deinococci;o__Deinococcales;f__Deinococcaceae;g__Deinococcus	Epi	0.0489023	0.390929	24
Epi_k__Bacteria;p__Bacteroidetes;c__Cytophagia;o__Cytophagales;f__Cytophagaceae;g__	Epi	0.0273399	0.415138	23
Epi_k__Bacteria;p__Actinobacteria;c__Actinobacteria;o__Actinomycetales;f__Nakamurellaceae;g__	Epi	0.0136701	0.357708	21
Epi_k__Bacteria;p__Proteobacteria;c__Alphaproteobacteria;o__Rhizobiales;f__Phyllobacteriaceae;Other	Epi	0.0368277	0.412301	19
Epi_k__Bacteria;p__Proteobacteria;c__Gammaproteobacteria;o__Xanthomonadales;f__Sinobacteraceae;g__	Epi	0.00550085	0.399558	18
Epi_k__Bacteria;p__Proteobacteria;c__Alphaproteobacteria;o__Rhodospirillales;f__Rhodospirillaceae;Other	Epi	0.00860974	0.379455	18
Epi_k__Bacteria;p__Proteobacteria;c__Alphaproteobacteria;o__Rhizobiales;f__Bradyrhizobiaceae;g__Balneimonas	Epi	0.00562302	0.377871	17
Epi_k__Bacteria;p__Acidobacteria;c__[Chloracidobacteria];o__RB41;f__Ellin6075;g__	Epi	0.0380619	0.361277	17
Epi_k__Bacteria;p__Actinobacteria;c__Thermoleophilia;o__Solirubrobacterales;f__;g__	Epi	0.00456994	0.367886	16
Epi_k__Bacteria;p__Actinobacteria;c__Thermoleophilia;o__Solirubrobacterales;Other;Other	Epi	0.00326764	0.354207	16
Epi_k__Bacteria;p__Bacteroidetes;c__Sphingobacteriia;o__Sphingobacteriales;f__;g__	Epi	0.00746501	0.390929	16
Epi_k__Bacteria;p__Chloroflexi;c__Anaerolineae;o__SBR1031;f__A4b;g__	Epi	0.0110429	0.406742	16
Epi_k__Bacteria;p__Proteobacteria;c__Betaproteobacteria;o__Burkholderiales;f__Comamonadaceae;g__Pelomonas	Epi	0.00659828	0.395197	15
Epi_k__Fungi;p__Basidiomycota;c__Tremellomycetes;o__Cystofilobasidiales;f__Cystofilobasidiaceae;g__Udeniomyces	Epi	0.00480107	0.389247	14
Epi_k__Bacteria;p__Proteobacteria;c__Betaproteobacteria;o__Burkholderiales;f__Comamonadaceae;g__Methylibium	Epi	0.0215482	0.354902	14
Epi_k__Bacteria;p__Actinobacteria;c__Actinobacteria;o__Actinomycetales;f__Pseudonocardiaceae;g__Actinomycetospora	Epi	0.0032308	0.348077	14
Epi_k__Bacteria;p__Proteobacteria;c__Betaproteobacteria;o__Burkholderiales;f__Comamonadaceae;g__Polaromonas	Epi	0.0048172	0.385928	14
Epi_k__Bacteria;p__Fibrobacteres;c__Fibrobacteria;o__258ds10;f__;g__	Epi	0.0023556	0.364185	14
Endo_k__Bacteria;p__Proteobacteria;c__Betaproteobacteria;o__Burkholderiales;f__Oxalobacteraceae;Other	Endo	0.0203878	0.380252	13
Endo_k__Bacteria;p__Bacteroidetes;c__Flavobacteriia;o__Flavobacteriales;f__Flavobacteriaceae;Other	Endo	0.00898594	0.370902	13
Epi_k__Bacteria;p__Proteobacteria;c__Alphaproteobacteria;o__Caulobacterales;f__Caulobacteraceae;Other	Epi	0.0205784	0.370902	12
Epi_k__Bacteria;p__Chloroflexi;c__Thermomicrobia;o__JG30-KF-CM45;f__;g__	Epi	0.0113259	0.380252	12
Epi_k__Bacteria;p__Actinobacteria;c__Thermoleophilia;o__Solirubrobacterales;f__Solirubrobacteraceae;g__	Epi	0.0138238	0.381053	12
Epi_k__Bacteria;p__Proteobacteria;c__Betaproteobacteria;o__Burkholderiales;f__Oxalobacteraceae;g__Janthinobacterium	Epi	0.00984768	0.367886	12
Epi_k__Bacteria;p__Proteobacteria;c__Alphaproteobacteria;o__Caulobacterales;f__Caulobacteraceae;g__Brevundimonas	Epi	0.0123319	0.348748	12
Epi_k__Bacteria;p__Proteobacteria;c__Betaproteobacteria;o__SC-I-84;f__;g__	Epi	0.00039522	0.360558	11
Epi_k__Bacteria;p__Actinobacteria;c__Actinobacteria;o__Actinomycetales;f__Propionibacteriaceae;g__Microlunatus	Epi	0.00459021	0.382664	11
Epi_k__Bacteria;p__Proteobacteria;c__Betaproteobacteria;o__Burkholderiales;f__Comamonadaceae;g__Acidovorax	Epi	0.0331897	0.381857	11
Epi_k__Bacteria;p__Actinobacteria;c__Acidimicrobiia;o__Acidimicrobiales;f__Iamiaceae;g__Iamia	Epi	0.00013005	0.340866	11
Epi_k__Bacteria;p__Proteobacteria;c__Deltaproteobacteria;o__Myxococcales;f__Haliangiaceae;g__	Epi	0.00108397	0.359841	11
Epi_k__Bacteria;p__Proteobacteria;c__Alphaproteobacteria;o__Rhizobiales;f__Aurantimonadaceae;g__Aurantimonas	Epi	0.00082318	0.349421	11
Epi_k__Bacteria;p__Actinobacteria;c__Actinobacteria;o__Actinomycetales;f__Pseudonocardiaceae;g__Pseudonocardia	Epi	0.00075043	0.373196	10
Epi_k__Fungi;p__Ascomycota;c__Dothideomycetes;o__Capnodiales;Other;Other	Epi	0.0855547	0.34608	10
Epi_k__Bacteria;p__Proteobacteria;c__Alphaproteobacteria;o__Rhizobiales;f__Beijerinckiaceae;g__	Epi	0.0239955	0.336431	10
Epi_k__Bacteria;p__Proteobacteria;c__Alphaproteobacteria;o__Rhizobiales;f__Methylobacteriaceae;g__Methylobacterium	Epi	0.0492448	0.338951	9
Epi_k__Bacteria;p__Chloroflexi;c__Chloroflexi;Other;Other;Other	Epi	0.00995265	0.381857	9
Epi_k__Bacteria;p__Bacteroidetes;c__Flavobacteriia;o__Flavobacteriales;f__Flavobacteriaceae;Other	Epi	0.00221719	0.353516	9
Epi_k__Bacteria;p__Proteobacteria;c__Alphaproteobacteria;o__Sphingomonadales;f__Sphingomonadaceae;g__Novosphingobium	Epi	0.001909	0.379455	9
Epi_k__Bacteria;p__Actinobacteria;c__Acidimicrobiia;o__Acidimicrobiales;f__;g__	Epi	0.00062625	0.349421	9
Epi_k__Bacteria;p__Bacteroidetes;c__Flavobacteriia;o__Flavobacteriales;f__Flavobacteriaceae;g__Flavobacterium	Epi	0.00158549	0.365657	8
Epi_k__Bacteria;p__Proteobacteria;c__Betaproteobacteria;Other;Other;Other	Epi	0.0021172	0.378661	8
Epi_k__Bacteria;p__Proteobacteria;c__Alphaproteobacteria;o__Rhodobacterales;f__Rhodobacteraceae;Other	Epi	0.00172604	0.337687	8
Epi_k__Bacteria;p__Planctomycetes;c__Planctomycetia;o__Gemmatales;f__Isosphaeraceae;Other	Epi	5.513e-05	0.348748	8
Epi_k__Bacteria;p__Proteobacteria;c__Alphaproteobacteria;o__Sphingomonadales;f__Sphingomonadaceae;g__Sphingomonas	Epi	0.0131488	0.321492	7
Endo_k__Bacteria;p__Proteobacteria;c__Alphaproteobacteria;o__Rhizobiales;Other;Other	Endo	0.0128593	0.35214	7
Epi_k__Bacteria;p__Proteobacteria;c__Alphaproteobacteria;o__Rhizobiales;f__Hyphomicrobiaceae;g__Devosia	Epi	0.00112744	0.348748	7
Epi_k__Bacteria;p__Proteobacteria;c__Alphaproteobacteria;o__Sphingomonadales;Other;Other	Epi	0.0493101	0.366397	7
Epi_k__Bacteria;p__Actinobacteria;c__Actinobacteria;o__Actinomycetales;f__Microbacteriaceae;g__Microbacterium	Epi	0.0398178	0.398678	7
Epi_k__Bacteria;p__Proteobacteria;c__Betaproteobacteria;o__Ellin6067;f__;g__	Epi	3.598e-05	0.336431	7
Epi_k__Bacteria;p__Proteobacteria;c__Alphaproteobacteria;o__Rhodobacterales;f__Hyphomonadaceae;g__	Epi	0.00040408	0.362725	7
Epi_k__Chromalveolata;p__Stramenopiles;c__Oomycetes;o__Albuginales;f__Albuginaceae;g__Albugo	Epi	0.0228821	0.275915	6
Endo_k__Bacteria;p__Proteobacteria;c__Gammaproteobacteria;o__Pseudomonadales;f__Pseudomonadaceae;g__Pseudomonas	Endo	0.0147971	0.333333	6
Epi_k__Bacteria;p__Proteobacteria;Other;Other;Other;Other	Epi	0.00624811	0.347409	6
Epi_k__Bacteria;p__Proteobacteria;c__Gammaproteobacteria;o__Xanthomonadales;f__Xanthomonadaceae;Other	Epi	0.00496216	0.382664	6
Endo_k__Bacteria;p__Proteobacteria;c__Alphaproteobacteria;o__Rhizobiales;f__Rhizobiaceae;Other	Endo	0.00359977	0.35214	6
Epi_k__Bacteria;p__Actinobacteria;c__Thermoleophilia;o__Gaiellales;f__Gaiellaceae;g__	Epi	6.93e-05	0.328494	6
Epi_k__Bacteria;p__Proteobacteria;c__Deltaproteobacteria;o__Bdellovibrionales;f__Bdellovibrionaceae;g__Bdellovibrio	Epi	0.0159836	0.329091	6
Epi_k__Bacteria;p__Bacteroidetes;c__[Rhodothermi];o__[Rhodothermales];f__Rhodothermaceae;g__Rubricoccus	Epi	0.0124278	0.270553	6
Epi_k__Bacteria;p__Proteobacteria;c__Betaproteobacteria;o__Burkholderiales;f__Oxalobacteraceae;g__Massilia	Epi	0.00995599	0.337687	6
Epi_k__Fungi;p__Basidiomycota;c__Agaricomycetes;o__Russulales;f__Bondarzewiaceae;g__Heterobasidion	Epi	0.00441389	0.362	6
Endo_k__Bacteria;p__Proteobacteria;c__Alphaproteobacteria;o__Sphingomonadales;f__Sphingomonadaceae;g__Sphingomonas	Endo	0.0222299	0.271364	5
Epi_k__Bacteria;p__Actinobacteria;c__Actinobacteria;o__Actinomycetales;f__Nocardioidaceae;g__	Epi	0.0267696	0.281056	5
Epi_k__Bacteria;p__Proteobacteria;c__Alphaproteobacteria;o__Rhizobiales;f__Rhizobiaceae;Other	Epi	0.00150696	0.338318	5
Epi_k__Bacteria;p__Proteobacteria;c__Alphaproteobacteria;o__Rhodospirillales;f__Acetobacteraceae;g__Roseomonas	Epi	0.0657756	0.314236	5
Epi_k__Bacteria;p__Firmicutes;c__Bacilli;o__Bacillales;Other;Other	Epi	0.0167165	0.293355	5
Endo_k__Bacteria;p__Proteobacteria;c__Betaproteobacteria;o__Burkholderiales;f__Oxalobacteraceae;g__Janthinobacterium	Endo	0.00194386	0.370902	5
Endo_k__Bacteria;p__Proteobacteria;c__Betaproteobacteria;o__Burkholderiales;f__Comamonadaceae;g__Acidovorax	Endo	0.00026762	0.351456	5
Epi_k__Bacteria;p__Actinobacteria;c__Acidimicrobiia;o__Acidimicrobiales;f__EB1017;g__	Epi	0.00063675	0.354902	5
Epi_k__Bacteria;p__Proteobacteria;c__Alphaproteobacteria;o__Rhizobiales;f__Methylocystaceae;g__Methylopila	Epi	0.0145431	0.344762	5
Epi_k__Bacteria;p__Proteobacteria;c__Betaproteobacteria;o__Burkholderiales;f__Comamonadaceae;g__Xylophilus	Epi	0.0473017	0.24693	5
Epi_k__Fungi;p__Ascomycota;c__Eurotiomycetes;o__Eurotiales;f__Trichocomaceae;g__Aspergillus	Epi	0.00034024	0.354902	5
Epi_k__Bacteria;p__Actinobacteria;c__Actinobacteria;o__Actinomycetales;Other;Other	Epi	0.020155	0.256738	4
Epi_k__Bacteria;p__Actinobacteria;c__Actinobacteria;o__Actinomycetales;f__Micrococcaceae;g__Arthrobacter	Epi	0.00143931	0.346743	4
Epi_k__Bacteria;p__Proteobacteria;c__Alphaproteobacteria;o__Rhizobiales;f__Methylobacteriaceae;Other	Epi	0.0243864	0.293355	4
Epi_k__Bacteria;p__Actinobacteria;c__Actinobacteria;o__Actinomycetales;f__Sporichthyaceae;g__	Epi	0.02904	0.333333	4
Epi_k__Bacteria;p__Proteobacteria;c__Alphaproteobacteria;o__Rhizobiales;f__Bradyrhizobiaceae;Other	Epi	0.00043307	0.350097	4
Epi_k__Bacteria;p__Actinobacteria;c__Actinobacteria;o__Actinomycetales;f__Cellulomonadaceae;g__Cellulomonas	Epi	3.555e-05	0.312069	4
Epi_k__Fungi;p__Ascomycota;c__Dothideomycetes;o__Capnodiales;f__Davidiellaceae;g__Cladosporium	Epi	0.0110497	0.266176	4
Epi_k__Bacteria;p__Cyanobacteria;c__Nostocophycideae;o__Nostocales;f__Nostocaceae;g__Nostoc	Epi	0.0112725	0.327899	4
Epi_k__Bacteria;p__Proteobacteria;c__Betaproteobacteria;o__Burkholderiales;f__Oxalobacteraceae;Other	Epi	0.0001008	0.316988	3
Epi_k__Bacteria;p__Proteobacteria;c__Alphaproteobacteria;o__Sphingomonadales;f__Sphingomonadaceae;Other	Epi	0.00216169	0.307823	3
Epi_k__Bacteria;p__Proteobacteria;c__Betaproteobacteria;o__Burkholderiales;Other;Other	Epi	0.0110497	0.212941	3
Epi_k__Bacteria;p__Proteobacteria;c__Alphaproteobacteria;o__Rhizobiales;f__Aurantimonadaceae;g__	Epi	0.00648507	0.308874	3
Epi_k__Bacteria;p__Proteobacteria;c__Alphaproteobacteria;o__Sphingomonadales;f__Sphingomonadaceae;g__Kaistobacter	Epi	0.00489144	0.311532	3
Epi_k__Bacteria;p__Proteobacteria;c__Alphaproteobacteria;o__Rhizobiales;f__Aurantimonadaceae;Other	Epi	0.00019184	0.269747	3
Epi_k__Fungi;p__Ascomycota;c__Dothideomycetes;o__Dothideales;f__Dothioraceae;g__Aureobasidium	Epi	0	0.265786	3
Epi_k__Bacteria;p__Actinobacteria;c__Actinobacteria;o__Actinomycetales;f__Geodermatophilaceae;Other	Epi	0.0220381	0.19912	3
Epi_k__Bacteria;p__Proteobacteria;c__Alphaproteobacteria;o__Sphingomonadales;f__Erythrobacteraceae;Other	Epi	0	0.346743	3
Epi_k__Bacteria;p__Proteobacteria;c__Alphaproteobacteria;o__Rhodobacterales;f__Rhodobacteraceae;g__Paracoccus	Epi	0	0.310463	3
Epi_k__Fungi;p__Ascomycota;c__Dothideomycetes;o__Pleosporales;f__Leptosphaeriaceae;g__Coniothyrium	Epi	0	0.34608	3
Endo_k__Fungi;p__Ascomycota;c__Dothideomycetes;o__Capnodiales;f__Davidiellaceae;g__Cladosporium	Endo	0.022166	0.281493	3
Epi_k__Bacteria;p__Acidobacteria;c__Acidobacteria-6;Other;Other;Other	Epi	0	0.320354	3
Epi_k__Fungi;p__Ascomycota;c__Taphrinomycetes;o__Taphrinales;f__Protomycetaceae;g__Protomyces	Epi	0	0.315881	2
Epi_k__Bacteria;p__Actinobacteria;c__Actinobacteria;o__Actinomycetales;f__Nocardioidaceae;g__Nocardioides	Epi	0.0110497	0.220195	2
Epi_k__Fungi;p__Ascomycota;Other;Other;Other;Other	Epi	0.0110497	0.278891	2
Endo_k__Fungi;p__Ascomycota;c__Dothideomycetes;o__Capnodiales;f__Mycosphaerellaceae;g__unidentified	Endo	0.0110497	0.220463	2
Epi_k__Bacteria;p__Actinobacteria;c__Actinobacteria;o__Actinomycetales;f__Microbacteriaceae;Other	Epi	0	0.315881	2
Endo_k__Bacteria;p__Bacteroidetes;c__Flavobacteriia;o__Flavobacteriales;f__Flavobacteriaceae;g__Flavobacterium	Endo	0	0.309402	2
Epi_k__Bacteria;p__Proteobacteria;c__Alphaproteobacteria;o__Rhodospirillales;f__Acetobacteraceae;Other	Epi	0.00112388	0.269747	2
Epi_k__Fungi;p__Ascomycota;c__Sordariomycetes;o__Hypocreales;f__Nectriaceae;g__Gibberella	Epi	0	0.330292	2
Epi_k__Fungi;p__Basidiomycota;c__Microbotryomycetes;o__Leucosporidiales;f__Leucosporidiaceae;g__Leucosporidium	Epi	0.0133438	0.300166	2
Endo_k__Bacteria;p__Cyanobacteria;c__Oscillatoriophycideae;o__Oscillatoriales;f__Phormidiaceae;g__Phormidium	Endo	0	0.308874	2
Endo_k__Fungi;p__Ascomycota;c__Dothideomycetes;o__Pleosporales;f__Pleosporaceae;g__Lewia	Endo	0	0.292407	2
Epi_k__Bacteria;p__Proteobacteria;c__Alphaproteobacteria;o__Rhodobacterales;f__Rhodobacteraceae;g__Rubellimicrobium	Epi	0	0.253147	2
Epi_k__Bacteria;p__Proteobacteria;c__Betaproteobacteria;o__Methylophilales;f__Methylophilaceae;Other	Epi	0	0.333948	2
Epi_k__Fungi;p__Ascomycota;c__Dothideomycetes;o__Pleosporales;f__Pleosporaceae;g__Lewia	Epi	0.00020309	0.333948	2
Epi_k__Bacteria;p__Proteobacteria;c__Gammaproteobacteria;Other;Other;Other	Epi	0	0.313692	2
Epi_k__Fungi;p__Ascomycota;c__Dothideomycetes;o__Capnodiales;f__Davidiellaceae;Other	Epi	0.00101731	0.280186	2
Endo_k__Bacteria;p__Proteobacteria;c__Betaproteobacteria;o__Burkholderiales;f__Comamonadaceae;g__Pelomonas	Endo	0.00043307	0.344762	2
Epi_k__Bacteria;p__[Thermi];c__Deinococci;o__Deinococcales;f__Deinococcaceae;Other	Epi	0.00242707	0.287758	2
Epi_k__Bacteria;p__Bacteroidetes;c__Sphingobacteriia;o__Sphingobacteriales;f__Sphingobacteriaceae;g__Pedobacter	Epi	0	0.303183	2
Epi_k__Bacteria;p__Actinobacteria;c__Actinobacteria;o__Actinomycetales;f__Microbacteriaceae;g__Curtobacterium	Epi	0.00025578	0.198683	2
Endo_k__Fungi;p__Basidiomycota;c__Tremellomycetes;o__Tremellales;f__Incertae sedis;g__Dioszegia	Endo	0	0.315881	2
Epi_k__Bacteria;p__Proteobacteria;c__Deltaproteobacteria;o__Spirobacillales;f__;g__	Epi	0.00040522	0.25	2
Epi_k__Bacteria;p__Bacteroidetes;c__Cytophagia;o__Cytophagales;f__Cytophagaceae;g__Rudanella	Epi	0	0.292407	2
Epi_k__Bacteria;p__Actinobacteria;c__Actinobacteria;o__Actinomycetales;f__Microbacteriaceae;g__Agromyces	Epi	0.00043307	0.344762	2
Endo_k__Bacteria;p__Proteobacteria;c__Alphaproteobacteria;o__Rhizobiales;f__Bradyrhizobiaceae;Other	Endo	0.0110497	0.314236	2
Epi_k__Bacteria;p__Actinobacteria;c__Thermoleophilia;o__Gaiellales;f__;g__	Epi	0.00017905	0.330896	2
Epi_k__Bacteria;p__Gemmatimonadetes;c__Gemmatimonadetes;o__Gemmatimonadales;f__Gemmatimonadaceae;g__Gemmatimonas	Epi	0.00434408	0.316988	2
Epi_k__Bacteria;p__Acidobacteria;c__Acidobacteria-6;o__iii1-15;f__mb2424;g__	Epi	0	0.302676	2
Epi_k__Bacteria;p__Proteobacteria;c__Betaproteobacteria;o__Burkholderiales;f__Comamonadaceae;g__Leptothrix	Epi	0.00483969	0.240053	2
Endo_k__Bacteria;p__Proteobacteria;c__Deltaproteobacteria;o__Bdellovibrionales;f__Bdellovibrionaceae;g__Bdellovibrio	Endo	0.00434408	0.316988	2
Epi_k__Bacteria;p__Armatimonadetes;c__[Fimbriimonadia];o__[Fimbriimonadales];f__[Fimbriimonadaceae];g__Fimbriimonas	Epi	0	0.323792	2
Epi_k__Chromalveolata;p__Stramenopiles;c__Oomycetes;o__Peronosporales;f__Peronosporaceae;g__Hyaloperonospora	Epi	0	0.216507	1
Epi_k__Fungi;p__Ascomycota;c__Dothideomycetes;o__Capnodiales;f__Mycosphaerellaceae;g__unidentified	Epi	0	0.210465	1
Endo_k__Chromalveolata;p__Stramenopiles;c__Oomycetes;o__Peronosporales;f__Peronosporaceae;g__Hyaloperonospora	Endo	0	0.313149	1
Epi_k__Fungi;p__Basidiomycota;c__Microbotryomycetes;o__Leucosporidiales;f__Leucosporidiaceae;g__Leucosporidiella	Epi	0	0.300664	1
Epi_k__Bacteria;p__Actinobacteria;c__Actinobacteria;o__Actinomycetales;f__Nocardioidaceae;Other	Epi	0	0.213695	1
Epi_k__Fungi;p__Basidiomycota;c__Tremellomycetes;o__Tremellales;f__Incertae sedis;g__Cryptococcus	Epi	0	0.166208	1
Endo_k__Bacteria;p__Proteobacteria;c__Alphaproteobacteria;o__Rhizobiales;f__Methylobacteriaceae;g__Methylobacterium	Endo	0	0.213695	1
Epi_k__Fungi;p__Ascomycota;c__Eurotiomycetes;o__Verrucariales;f__Verrucariaceae;g__Verrucaria	Epi	0	0.265786	1
Epi_k__Bacteria;p__Actinobacteria;c__Actinobacteria;o__Actinomycetales;f__Microbacteriaceae;g__Rathayibacter	Epi	0	0.253501	1
Endo_k__Bacteria;p__Proteobacteria;Other;Other;Other;Other	Endo	0	0.293831	1
Epi_k__Fungi;p__Ascomycota;c__Leotiomycetes;o__Helotiales;Other;Other	Epi	0	0.218335	1
Epi_k__Bacteria;p__Actinobacteria;c__Actinobacteria;o__Actinomycetales;f__Geodermatophilaceae;g__	Epi	0	0.262319	1
Epi_k__Bacteria;p__Proteobacteria;c__Alphaproteobacteria;o__Rhizobiales;f__Rhizobiaceae;g__Agrobacterium	Epi	0	0.227102	1
Epi_k__Bacteria;p__Actinobacteria;c__Actinobacteria;o__Actinomycetales;f__Intrasporangiaceae;Other	Epi	0	0.213192	1
Endo_k__Fungi;p__Ascomycota;c__Dothideomycetes;o__Pleosporales;Other;Other	Endo	0	0.312069	1
Epi_k__Bacteria;p__Proteobacteria;c__Alphaproteobacteria;o__Rhodobacterales;f__Rhodobacteraceae;g__Rhodobacter	Epi	0	0.302676	1
Endo_k__Bacteria;p__Proteobacteria;c__Gammaproteobacteria;o__Pseudomonadales;f__Pseudomonadaceae;Other	Endo	0	0.250346	1
Epi_k__Bacteria;p__Proteobacteria;c__Alphaproteobacteria;o__Rhodobacterales;f__Rhodobacteraceae;g__Amaricoccus	Epi	0	0.260807	1
Epi_k__Bacteria;p__Actinobacteria;c__Actinobacteria;o__Actinomycetales;f__Nocardiaceae;Other	Epi	0	0.313149	1
Epi_k__Bacteria;p__Actinobacteria;c__Actinobacteria;o__Actinomycetales;f__Kineosporiaceae;g__Kineococcus	Epi	0	0.175728	1
Endo_k__Bacteria;p__Actinobacteria;c__Actinobacteria;o__Actinomycetales;f__Micrococcaceae;g__Arthrobacter	Endo	0	0.292407	1
Epi_k__Bacteria;p__Proteobacteria;c__Deltaproteobacteria;o__Myxococcales;f__;g__	Epi	0	0.292407	1
Epi_k__Bacteria;p__Proteobacteria;c__Gammaproteobacteria;o__Xanthomonadales;f__Xanthomonadaceae;g__Arenimonas	Epi	0	0.313149	1
Epi_k__Bacteria;p__FBP;c__;o__;f__;g__	Epi	0	0.257468	1
Epi_k__Bacteria;p__Gemmatimonadetes;c__Gemmatimonadetes;Other;Other;Other	Epi	0	0.313149	1
Epi_k__Bacteria;p__Proteobacteria;c__Deltaproteobacteria;o__Bdellovibrionales;f__Bacteriovoracaceae;g__Peredibacter	Epi	0	0.302676	1
Epi_k__Bacteria;p__Actinobacteria;c__MB-A2-108;o__0319-7L14;f__;g__	Epi	0	0.263848	1
Epi_k__Bacteria;p__Proteobacteria;c__Gammaproteobacteria;o__Enterobacteriales;f__Enterobacteriaceae;Other	Epi	0	0.180639	1
Epi_k__Bacteria;p__Proteobacteria;c__Deltaproteobacteria;o__Myxococcales;f__Nannocystaceae;g__Nannocystis	Epi	0	0.305228	1
Epi_k__Bacteria;p__Proteobacteria;c__Alphaproteobacteria;o__Rhodospirillales;f__Acetobacteraceae;g__Roseococcus	Epi	0	0.166208	1
Epi_k__Bacteria;p__Actinobacteria;c__Actinobacteria;o__Actinomycetales;f__Geodermatophilaceae;g__Geodermatophilus	Epi	0	0.227102	1
Epi_k__Bacteria;p__Bacteroidetes;c__Cytophagia;o__Cytophagales;f__Cytophagaceae;g__Dyadobacter	Epi	0	0.257468	1
Epi_k__Fungi;p__Basidiomycota;c__Agaricomycetes;o__Russulales;f__Peniophoraceae;Other	Epi	0	0.216507	1
Epi_k__Bacteria;p__Bacteroidetes;c__[Saprospirae];o__[Saprospirales];f__Saprospiraceae;g__	Epi	0	0.288217	1
Endo_k__Bacteria;p__Actinobacteria;c__Actinobacteria;o__Actinomycetales;f__Mycobacteriaceae;g__Mycobacterium	Endo	0	0.313149	1
Endo_k__Bacteria;p__Actinobacteria;c__Actinobacteria;o__Actinomycetales;f__Pseudonocardiaceae;g__Pseudonocardia	Endo	0	0.239418	1
Epi_k__Bacteria;p__Proteobacteria;c__Alphaproteobacteria;o__Rhodospirillales;f__Rhodospirillaceae;g__	Epi	0	0.313149	1
Epi_k__Bacteria;p__Proteobacteria;c__Alphaproteobacteria;Other;Other;Other	Epi	0	0.247268	1
Epi_k__Bacteria;p__Verrucomicrobia;c__Verrucomicrobiae;o__Verrucomicrobiales;f__Verrucomicrobiaceae;g__Luteolibacter	Epi	0	0.2896	1
Epi_k__Bacteria;p__Proteobacteria;c__Betaproteobacteria;o__Methylophilales;f__Methylophilaceae;g__Methylotenera	Epi	0	0.258941	1
Endo_k__Fungi;p__Ascomycota;c__Dothideomycetes;o__Capnodiales;Other;Other	Endo	0	0.180819	1
Epi_k__Bacteria;p__Verrucomicrobia;c__[Spartobacteria];o__[Chthoniobacterales];f__[Chthoniobacteraceae];g__	Epi	0	0.253501	1

## Sheet: Fig3A
Data and visualization parameters for Fig3A are identical to Fig2A except for the display mode
For Fig3A the network was displayed as a spring-loaded "organic" layout showing only the sub-network including first neighbors of Albugo, Dioszegia and Comamonadaceae (other) in color, other edges and nodes in gray
Inset figures are again the same network showing only the sub-network including first neighbors of Albugo or Dioszegia, respectively

## Sheet: Fig3C
	Hubs			Keystones			Non-keystones
	Albugo	Dioszegia	Comamonadaceae	Mycobacterium	Rhizobacterium	Rhodoplanes	Pseudomonas	Oxalobacteriaceae	Sphingomonas
No. Dependent Edges:	621	622	595	670	682	651	552	568	429
	Hubs	Keystones	Non-keystones
Ave. Dependent	612.667	667.667	516.333
StDev Dependent	15.308	15.6312	76.0548
p-values
	Hubs	Keystones
Keystones	0.006064
Non-keystones	0.07743	0.03468

## Sheet: Fig4A
"n/a" indicates that the depth extends beyond the depth of sequencing for that sample.
Alpha Diversity				Beta Diversity - within treatment distance				Beta Diversity - between treatment distance				Pairwise p-values
Accession	Inoculum	Observed Taxa		Distance	Accession	Inoculum		Distance	Treatment 1	Treatment 2
Ws0	Microbes + Nc14	17.6		0.341752	Ws0	Microbes + Nc14		0.328721	Ws0 + Microbes + Nc14	Ws0 + Microbes + Nc14		Alpha Diversity
Ws0	Microbes + Nc14	15.1		0.260075	Ws0	Microbes + Nc14		0.248515	Ws0 + Microbes + Nc14	Ws0 + Microbes + Nc14			Accession	Ws0	Ws0	Col0	Col0	Ksk1	Ksk1	Ws0	Ws0	Col0	Col0	Ksk1
Ws0	Microbes + Nc14	13.4		0.516809	Ws0	Microbes + Nc14		0.516758	Ws0 + Microbes + Nc14	Ws0 + Microbes + Nc14		Accession	Inoculum	Microbes + Nc14	Microbes - Nc14	Microbes + Nc14	Microbes - Nc14	Microbes + Nc14	Microbes - Nc14	Microbes + Nc2	Microbes - Nc2	Microbes + Nc2	Microbes - Nc2	Microbes + Nc2
Ws0	Microbes - Nc14	19.2		0.424125	Ws0	Microbes - Nc14		0.357805	Ws0 + Microbes + Nc14	Col0 + Microbes + Nc14		Ws0	Microbes - Nc14	0.532463	NA	NA	NA	NA	NA	NA	NA	NA	NA	NA
Ws0	Microbes - Nc14	17.1		0.995606	Ws0	Microbes - Nc14		0.613577	Ws0 + Microbes + Nc14	Col0 + Microbes + Nc14		Col0	Microbes + Nc14	0.724257	0.332193	NA	NA	NA	NA	NA	NA	NA	NA	NA
Ws0	Microbes - Nc14	16.9		0.809097	Ws0	Microbes - Nc14		0.328361	Ws0 + Microbes + Nc14	Col0 + Microbes + Nc14		Col0	Microbes - Nc14	0.199723	0.498742	0.107222	NA	NA	NA	NA	NA	NA	NA	NA
Col0	Microbes + Nc14	18.2		0.357534	Col0	Microbes + Nc14		0.314358	Ws0 + Microbes + Nc14	Col0 + Microbes + Nc14		Ksk1	Microbes + Nc14	0.00545101	0.0228242	0.00234143	0.0923416	NA	NA	NA	NA	NA	NA	NA
Col0	Microbes + Nc14	12.6		0.478902	Col0	Microbes + Nc14		0.288691	Ws0 + Microbes + Nc14	Col0 + Microbes + Nc14		Ksk1	Microbes - Nc14	0.386844	0.755279	0.24196	0.767278	0.0743261	NA	NA	NA	NA	NA	NA
Col0	Microbes + Nc14	11.3		0.216308	Col0	Microbes + Nc14		0.43357	Ws0 + Microbes + Nc14	Col0 + Microbes + Nc14		Ws0	Microbes + Nc2	0.757487	0.750801	0.509846	0.323743	0.0111895	0.552519	NA	NA	NA	NA	NA
Col0	Microbes - Nc14	17.1		1.10427	Col0	Microbes - Nc14		0.750575	Ws0 + Microbes + Nc14	Ksk1 + Microbes + Nc14		Ws0	Microbes - Nc2	0.295357	0.665859	0.166971	0.804813	0.0568594	0.940181	0.45573	NA	NA	NA	NA
Col0	Microbes - Nc14	28.1		0.994748	Col0	Microbes - Nc14		0.807437	Ws0 + Microbes + Nc14	Ksk1 + Microbes + Nc14		Col0	Microbes + Nc2	0.45573	0.90161	0.276203	0.579276	0.0298464	0.840427	0.659494	0.757487	NA	NA	NA
Col0	Microbes - Nc14	15.7		0.799077	Col0	Microbes - Nc14		0.835543	Ws0 + Microbes + Nc14	Ksk1 + Microbes + Nc14		Col0	Microbes - Nc2	0.222855	0.499179	0.129757	0.943324	0.147289	0.737706	0.340272	0.770287	0.570944	NA	NA
Ksk1	Microbes + Nc14	28.9		0.790861	Ksk1	Microbes + Nc14		0.613738	Ws0 + Microbes + Nc14	Ksk1 + Microbes + Nc14		Ksk1	Microbes + Nc2	0.126087	0.349544	0.0643632	0.791204	0.149951	0.595084	0.214772	0.609551	0.41503	0.868283	NA
Ksk1	Microbes + Nc14	16.9		2.09743	Ksk1	Microbes + Nc14		0.46661	Ws0 + Microbes + Nc14	Ksk1 + Microbes + Nc14		Ksk1	Microbes - Nc2	0.196814	0.493242	0.105474	0.992953	0.0939025	0.761271	0.319576	0.798	0.573313	0.949612	0.798
Ksk1	Microbes + Nc14	34.8		1.85929	Ksk1	Microbes + Nc14		1.91306	Ws0 + Microbes + Nc14	Ksk1 + Microbes + Nc14
Ksk1	Microbes - Nc14	19.2		1.25585	Ksk1	Microbes - Nc14		1.05332	Ws0 + Microbes + Nc14	Ws0 + Microbes - Nc14		Beta Diversity - within treatment distance
Ksk1	Microbes - Nc14	n/a			Ksk1	Microbes - Nc14		1.16959	Ws0 + Microbes + Nc14	Ws0 + Microbes - Nc14			Accession	Ws0	Ws0	Col0	Col0	Ksk1	Ws0	Ws0	Col0	Ksk1
Ksk1	Microbes - Nc14	18.9			Ksk1	Microbes - Nc14		1.10354	Ws0 + Microbes + Nc14	Ws0 + Microbes - Nc14		Accession	Inoculum	Microbes + Nc14	Microbes - Nc14	Microbes + Nc14	Microbes - Nc14	Microbes + Nc14	Microbes + Nc2	Microbes - Nc2	Microbes + Nc2	Microbes + Nc2
Ws0	Microbes + Nc2	16.2		0.773347	Ws0	Microbes + Nc2		0.948428	Ws0 + Microbes + Nc14	Ws0 + Microbes - Nc14		Ws0	Microbes - Nc14	0.196985	NA	NA	NA	NA	NA	NA	NA	NA
Ws0	Microbes + Nc2	14.5		1.12276	Ws0	Microbes + Nc2		0.858525	Ws0 + Microbes + Nc14	Ws0 + Microbes - Nc14		Col0	Microbes + Nc14	0.937649	0.172778	NA	NA	NA	NA	NA	NA	NA
Ws0	Microbes + Nc2	18.9		0.939441	Ws0	Microbes + Nc2		0.83806	Ws0 + Microbes + Nc14	Ws0 + Microbes - Nc14		Col0	Microbes - Nc14	0.0449347	0.430523	0.0382603	NA	NA	NA	NA	NA	NA
Ws0	Microbes - Nc2	20.8		1.28611	Ws0	Microbes - Nc2		1.03148	Ws0 + Microbes - Nc14	Ksk1 + Microbes - Nc14		Ksk1	Microbes + Nc14	0.00030137	0.00664313	0.000250511	0.0378729	NA	NA	NA	NA	NA
Ws0	Microbes - Nc2	14.5		1.46649	Ws0	Microbes - Nc2		0.833396	Ws0 + Microbes - Nc14	Ksk1 + Microbes - Nc14		Ws0	Microbes + Nc2	0.0522296	0.474219	0.0445716	0.940811	0.0324403	NA	NA	NA	NA
Ws0	Microbes - Nc2	22.8		0.691875	Ws0	Microbes - Nc2		1.12091	Ws0 + Microbes - Nc14	Ksk1 + Microbes - Nc14		Ws0	Microbes - Nc2	0.0111534	0.159434	0.00935547	0.518769	0.132898	0.47264	NA	NA	NA
Col0	Microbes + Nc2	14.7		1.21105	Col0	Microbes + Nc2		0.985428	Ws0 + Microbes - Nc14	Ksk1 + Microbes - Nc14		Col0	Microbes + Nc2	0.0621781	0.528923	0.0532096	0.871553	0.0269651	0.930294	0.421539	NA	NA
Col0	Microbes + Nc2	18.5		0.880484	Col0	Microbes + Nc2		0.609871	Ws0 + Microbes - Nc14	Ksk1 + Microbes - Nc14		Ksk1	Microbes + Nc2	0.0106337	0.153666	0.00891637	0.505289	0.138018	0.459873	0.983011	0.409646	NA
Col0	Microbes + Nc2	21.4		0.670326	Col0	Microbes + Nc2		0.757865	Ws0 + Microbes + Nc2	Ws0 + Microbes + Nc2		Ksk1	Microbes - Nc2	0.0486965	0.453477	0.0415124	0.968453	0.0348835	0.972314	0.493893	0.902767	0.480788
Col0	Microbes - Nc2	23.8		0.331625	Col0	Microbes - Nc2		1.11329	Ws0 + Microbes + Nc2	Ws0 + Microbes + Nc2
Col0	Microbes - Nc2	17.4			Col0	Microbes - Nc2		0.91181	Ws0 + Microbes + Nc2	Ws0 + Microbes + Nc2		Beta Diversity - between treatment distance
Col0	Microbes - Nc2	n/a			Col0	Microbes - Nc2		0.968372	Ws0 + Microbes + Nc2	Col0 + Microbes + Nc2			Treatment 1	Ws0 + Microbes + Nc14	Ws0 + Microbes + Nc14	Ws0 + Microbes + Nc14	Ws0 + Microbes + Nc14	Ws0 + Microbes - Nc14	Ws0 + Microbes + Nc2	Ws0 + Microbes + Nc2	Ws0 + Microbes + Nc2	Ws0 + Microbes + Nc2
Ksk1	Microbes + Nc2	17.2		1.47815	Ksk1	Microbes + Nc2		1.28544	Ws0 + Microbes + Nc2	Col0 + Microbes + Nc2		Treatment 1	Treatment 2	Ws0 + Microbes + Nc14	Col0 + Microbes + Nc14	Ksk1 + Microbes + Nc14	Ws0 + Microbes - Nc14	Ksk1 + Microbes - Nc14	Ws0 + Microbes + Nc2	Col0 + Microbes + Nc2	Ksk1 + Microbes + Nc2	Ws0 + Microbes - Nc2
Ksk1	Microbes + Nc2	19.8		0.880565	Ksk1	Microbes + Nc2		1.46508	Ws0 + Microbes + Nc2	Col0 + Microbes + Nc2		Ws0 + Microbes + Nc14	Col0 + Microbes + Nc14	0.916869	NA	NA	NA	NA	NA	NA	NA	NA
Ksk1	Microbes + Nc2	26.9		1.10368	Ksk1	Microbes + Nc2		0.234448	Ws0 + Microbes + Nc2	Col0 + Microbes + Nc2		Ws0 + Microbes + Nc14	Ksk1 + Microbes + Nc14	0.0286937	0.0113931	NA	NA	NA	NA	NA	NA	NA
Ksk1	Microbes - Nc2	19.1		1.12141	Ksk1	Microbes - Nc2		1.04423	Ws0 + Microbes + Nc2	Col0 + Microbes + Nc2		Ws0 + Microbes + Nc14	Ws0 + Microbes - Nc14	0.0104644	0.0029649	0.615038	NA	NA	NA	NA	NA	NA
Ksk1	Microbes - Nc2	24		0.491474	Ksk1	Microbes - Nc2		1.14074	Ws0 + Microbes + Nc2	Col0 + Microbes + Nc2		Ws0 + Microbes - Nc14	Ksk1 + Microbes - Nc14	0.0284466	0.0123473	0.927772	0.697125	NA	NA	NA	NA	NA
Ksk1	Microbes - Nc2	17.9		1.2519	Ksk1	Microbes - Nc2		0.931522	Ws0 + Microbes + Nc2	Ksk1 + Microbes + Nc2		Ws0 + Microbes + Nc2	Ws0 + Microbes + Nc2	0.0444814	0.0272826	0.899808	0.775513	0.962712	NA	NA	NA	NA
								1.24822	Ws0 + Microbes + Nc2	Ksk1 + Microbes + Nc2		Ws0 + Microbes + Nc2	Col0 + Microbes + Nc2	0.0077163	0.00197651	0.518396	0.885703	0.59905	0.687459	NA	NA	NA
								1.46749	Ws0 + Microbes + Nc2	Ksk1 + Microbes + Nc2		Ws0 + Microbes + Nc2	Ksk1 + Microbes + Nc2	0.0106587	0.00303847	0.621206	0.992986	0.703319	0.78101	0.878768	NA	NA
								0.400221	Ws0 + Microbes + Nc2	Ksk1 + Microbes + Nc2		Ws0 + Microbes + Nc2	Ws0 + Microbes - Nc2	0.00303474	0.000573516	0.288037	0.572199	0.35526	0.456327	0.673264	0.566268	NA
								1.02702	Ws0 + Microbes + Nc2	Ksk1 + Microbes + Nc2		Ws0 + Microbes - Nc2	Ksk1 + Microbes - Nc2	0.00377603	0.000765717	0.333287	0.63935	0.404553	0.50498	0.744992	0.633103	0.922999
								0.886783	Ws0 + Microbes + Nc2	Ksk1 + Microbes + Nc2
								0.970396	Ws0 + Microbes + Nc2	Ws0 + Microbes - Nc2
								1.46721	Ws0 + Microbes + Nc2	Ws0 + Microbes - Nc2
								1.53352	Ws0 + Microbes + Nc2	Ws0 + Microbes - Nc2
								0.354442	Ws0 + Microbes + Nc2	Ws0 + Microbes - Nc2
								0.996465	Ws0 + Microbes + Nc2	Ws0 + Microbes - Nc2
								1.30616	Ws0 + Microbes + Nc2	Ws0 + Microbes - Nc2
								1.13555	Ws0 + Microbes - Nc2	Ksk1 + Microbes - Nc2
								0.801985	Ws0 + Microbes - Nc2	Ksk1 + Microbes - Nc2
								0.844286	Ws0 + Microbes - Nc2	Ksk1 + Microbes - Nc2
								1.41411	Ws0 + Microbes - Nc2	Ksk1 + Microbes - Nc2
								1.50904	Ws0 + Microbes - Nc2	Ksk1 + Microbes - Nc2
								0.811046	Ws0 + Microbes - Nc2	Ksk1 + Microbes - Nc2

## Sheet: Fig4B
A. laibachii - Significantly enriched Endophytes (Bacteria V5V6V7)	Means						Standard Deviations
	Ws0	Col0	Ksk1	Ws0	Col0	Ksk1	Ws0	Col0	Ksk1	Ws0	Col0	Ksk1
Taxa	Microbes + Nc14	Microbes + Nc14	Microbes + Nc14	Microbes - Nc14	Microbes - Nc14	Microbes - Nc14	Microbes + Nc14	Microbes + Nc14	Microbes + Nc14	Microbes - Nc14	Microbes - Nc14	Microbes - Nc14
k__Bacteria;p__Proteobacteria;c__Gammaproteobacteria;o__Pseudomonadales;f__Pseudomonadaceae;g__Pseudomonas	3.74598	3.39617	2.16712	2.82725	2.26114	2.56242	0.571226	0.214868	0.0530826	0.309302	0.596136	0.614565
k__Bacteria;p__Proteobacteria;c__Gammaproteobacteria;o__Xanthomonadales;f__Xanthomonadaceae;Other	3.06936	2.12308	0.923126	1.11855	1.41947	0.977829	0.554607	0.726337	0.366365	0.327478	0.523313	0.472146
k__Bacteria;p__Proteobacteria;c__Gammaproteobacteria;o__Xanthomonadales;f__Xanthomonadaceae;g__Stenotrophomonas	2.94732	2.29478	1.07459	0.969495	1.17545	1.22317	0.490493	0.615912	0.371523	0.610948	0.0290014	1.05968
k__Bacteria;p__Actinobacteria;c__Actinobacteria;o__Actinomycetales;f__Microbacteriaceae;g__Agrococcus	2.42241	2.54945	1.13698	1.39098	1.44863	0.648161	0.620009	0.272165	0.456258	0.415991	0.0691631	0.672398
k__Bacteria;p__Actinobacteria;c__Actinobacteria;o__Actinomycetales;f__Microbacteriaceae;g__Microbacterium	2.15153	2.11971	0.680464	0.433677	0.30103	0	0.490772	0.23903	0.589663	0.75115	0.521399	0
k__Bacteria;p__Proteobacteria;c__Gammaproteobacteria;Other;Other;Other	2.00255	1.36313	0.333333	0.966242	0.560414	0.518768	0.633978	0.271952	0.350603	0.333028	0.489336	0.449266
k__Bacteria;p__Proteobacteria;c__Gammaproteobacteria;o__Pseudomonadales;f__Pseudomonadaceae;Other	1.46796	1.04725	0.30103	0.259384	0.333333	0.333333	0.464448	0.261384	0.30103	0.449266	0.350603	0.350603

## Sheet: S1FigA
Bacteria V5/V6/V7
Endophyte CCA Plot Axis 1 and 2						Contrained ordination percent correlated to Location
	CA1	CA2	Location	Samp. Time			% Correlated	p-value*
E.BacV5.14	-0.0105427	1.31401	EY	S		Endophyte	29.6808	0.00020002
D.BacV5.20	-0.279597	1.74854	JUG	S
G.BacV5.20	0.788979	-1.2704	PFN	F		Epiphyte	27.2964	0.0647065
D.BacV5.18	-0.247387	0.773815	ERG	S		Contrained ordination percent correlated to Sampling Time
G.BacV5.11	-0.695113	-0.0467052	WH	F			% Correlated	p-value*
G.BacV5.17	-0.150256	-1.02872	EY	F		Endophyte	10.1595	0
G.BacV5.18	-0.141124	-0.978533	JUG	F
G.BacV5.16	-0.380737	-0.641267	EY	F		Epiphyte	14.7433	0.00010001
G.BacV5.19	-0.603417	-0.76676	JUG	F
G.BacV5.13	-0.304503	-0.857773	ERG	F		* The anova implementation in the R-package Vegan is "lazy" - if after the specified number of permutations the p-value is clearly significant, a value of 0 is reported
G.BacV5.15	-0.477115	-0.766478	EY	F
E.BacV5.15	3.11496	0.639827	PFN	S
E.BacV5.13	0.0828882	1.37937	EY	S
E.BacV5.12	0.426509	1.32131	EY	S
D.BacV5.19	-0.659747	0.580378	JUG	S
D.BacV5.17	-0.675798	0.671001	ERG	S
G.BacV5.14	-0.161622	0.120254	ERG	F
G.BacV5.12	-0.393054	-0.314552	WH	F
C.BacV5.20	-1.14897	1.80815	WH	S
C.BacV5.19	-0.894279	1.53852	WH	S
Fungi ITS2
Endophyte CCA Plot Axis 1 and 2						Contrained ordination percent correlated to Location
	CA1	CA2	Location	Samp. Time			% Correlated	p-value*
G.FITS2.12	-0.0172312	0.332536	WH	F		Endophyte	29.0846	0.122212
G.FITS2.16	-0.211169	1.00904	EY	F
G.FITS2.19	-0.346806	0.566998	JUG	F		Epiphyte	32.0572	0
G.FITS2.17	-7.03596	-2.44378	EY	F		Contrained ordination percent correlated to Sampling Time
G.FITS2.18	-0.177469	0.634254	JUG	F			% Correlated	p-value*
G.FITS2.15	-0.295722	0.728809	EY	F		Endophyte	9.9623	0.00030003
G.FITS2.14	0.114926	0.35805	ERG	F
G.FITS2.13	0.0978331	0.595936	ERG	F		Epiphyte	9.64844	0
G.FITS2.11	-0.196731	0.0829877	WH	F
C.FITS2.19	0.523146	-0.337021	WH	S		* The anova implementation in the R-package Vegan is "lazy" - if after the specified number of permutations the p-value is clearly significant, a value of 0 is reported
E.FITS2.15	0.308861	0.0466892	PFN	S
D.FITS2.18	0.178936	0.0404403	ERG	S
C.FITS2.20	0.443286	-0.0544399	WH	S
D.FITS2.17	0.130267	0.626969	ERG	S
D.FITS2.20	1.21952	-3.49919	JUG	S
D.FITS2.19	0.205132	-0.71866	JUG	S
Oomycete ITS2
Endophyte CCA Plot Axis 1 and 2
	CA1	CA2	Location	Samp. Time
G.OITS2.16	-0.750483	-1.33897	EY	F		Contrained ordination percent correlated to Location
G.OITS2.17	-1.05918	-1.51152	EY	F			% Correlated	p-value*
G.OITS2.20	-1.23183	-1.60803	PFN	F		Endophyte	38.7244	0.0119012
G.OITS2.15	-0.693951	-0.907111	EY	F
G.OITS2.13	0.00166753	0.818394	ERG	F		Epiphyte	79.194	0.0106011
G.OITS2.12	2.67062	-1.24424	WH	F
E.OITS2.13	-0.403392	1.44075	EY	S		Contrained ordination percent correlated to Sampling Time
G.OITS2.19	1.09835	0.276699	JUG	F			% Correlated	p-value*
G.OITS2.18	0.566852	0.188069	JUG	F		Endophyte	10.6687	0.0782078
E.OITS2.12	-1.15388	-1.32665	EY	S
E.OITS2.15	-0.0101671	-0.925156	PFN	S		Epiphyte	5.8583	0.868387
G.OITS2.11	0.347226	0.461576	WH	F
G.OITS2.14	-0.353138	0.370135	ERG	F		* The anova implementation in the R-package Vegan is "lazy" - if after the specified number of permutations the p-value is clearly significant, a value of 0 is reported
C.OITS2.20	-1.00424	-0.395248	WH	S
D.OITS2.17	-0.858582	0.0498307	ERG	S
D.OITS2.19	0.237307	0.979285	JUG	S
D.OITS2.20	-0.398712	1.01278	JUG	S
C.OITS2.19	-0.299472	1.7583	WH	S
D.OITS2.18	-0.299472	1.7583	ERG	S

## Sheet: S1FigB
Bacteria V5/V6/V7
Endophyte CCA Plot Axis 1 and 2					Contrained ordination percent correlated to Accession
	CA1	CA2	Ecotype			% Correlated	p-value*
B.BacV5.18	-0.393681	0.108534	C		Endophyte	34.2	0.011011
B.BacV5.10	-0.512954	1.31448	C
E.BacV5.11	2.56734	0.303487	K		Epiphyte	29	0.298298
B.BacV5.20	-0.144669	-1.80533	K
B.BacV5.19	-0.25313	-2.27417	K		* The anova implementation in the R-package Vegan is "lazy" - if after the specified number of permutations the p-value is clearly significant, a value of 0 is reported
B.BacV5.9	0.00416834	-1.39472	C
B.BacV5.3	-0.354965	-0.596978	W
B.BacV5.1	-0.398188	0.0127621	W
B.BacV5.2	-0.483611	0.262322	W
Fungi ITS2
Endophyte CCA Plot Axis 1 and 2					Contrained ordination percent correlated to Accession
	CA1	CA2	Ecotype			% Correlated	p-value*
B.FITS2.10	-0.795684	2.01136	C		Endophyte	31.1	0.857858
B.FITS2.8	-0.080528	-0.393224	W
B.FITS2.20	-1.02326	-0.261571	K		Epiphyte	26.9	0.152152
B.FITS2.6	0.407864	-0.144936	W
B.FITS2.9	-0.376219	-1.3009	C		* The anova implementation in the R-package Vegan is "lazy" - if after the specified number of permutations the p-value is clearly significant, a value of 0 is reported
B.FITS2.19	-0.146961	-0.525626	K
E.FITS2.11	2.24268	0.429991	K
Oomycete ITS2
Endophyte CCA Plot Axis 1 and 2					Contrained ordination percent correlated to Accession
	CA1	CA2	Ecotype			% Correlated	p-value*
B.OITS2.19	-0.709716	0.40946	K		Endophyte	47.3	0.046046
B.OITS2.6	0.13379	1.46728	W
B.OITS2.9	-0.682522	-1.43237	C		Epiphyte	49.6	0.32032
B.OITS2.8	-0.85563	-1.45879	W
B.OITS2.18	-0.709716	0.40946	C		* The anova implementation in the R-package Vegan is "lazy" - if after the specified number of permutations the p-value is clearly significant, a value of 0 is reported
B.OITS2.10	-0.709716	0.40946	C
B.OITS2.7	-0.295982	0.928312	W
B.OITS2.20	1.7915	-0.446195	K

[truncated: 23 more sheets: S2Fig, S3 Fig, S4 Fig, S5_Fig, S6_Fig, S7_Fig, S8_Fig, S9_Fig, S10_Fig, S11_FigA, S13_Fig, S14_Fig, S15_Fig, S16_Fig, S17_Fig, S18_Fig, S19_Fig, S20_FigA, S20_FigB, S21_Fig …]
