# Supplementary material for: Microbial Hub Taxa Link Host and Abiotic Factors to Plant Microbiome Variation
Source: PLoS Biol. 2016 Jan 20;14(1):e1002352. doi: 10.1371/journal.pbio.1002352 (PMC4720289; doi:10.1371/journal.pbio.1002352)
Supplement: S1 File — (XLSX) [file pbio.1002352.s026.xlsx]

## Sheet: Information
Field	Description
#SampleID	ID of the sample where the first letter denotes the MiSeq flowcell used to sequence the sample
BarcodeSequence	The barcode (index) used to identify the sample after sequencing
Epiphyte	Is the sample corresponding to epiphytic leaf compartment (Y) or endophytic leaf compartment (N)
Lab_Col_Tub	Is the sample from laboratory experiments (L), Cologne common garden experiments (C) or Tübingen wild samples (T)
Tub_Loc	Which location in Tübingen does the sample correspond to
Accession	For laboratory and cologne garden experiments, which A. thaliana accession is this sample from? (W: Ws0, C: Col0, K: Ksk1, U: Wild)
Pathogen	For laboratory experiments, which inoculum was used on the samples? (L: A. laibachii Nc14, LB: A. laibachii Nc14-free microbe control C: A. candida Nc2, CB: A. candida Nc2-free microbe control)
Infected	Was Albugo white rust infection observed on the sample?
Replicate	For laboratory experiments, from which experimental replicate does the sample originate?

## Sheet: Mapfile_new_BacV3_withdepth_wit
#SampleID	BarcodeSequence	Epiphyte	Lab_Col_Tub	Tub_Loc	Ecotype	Pathogen	Infected	Replicate
A.BacV3.1	GAATACCAAGTC	Y	L	NA	W	LB	N	1
A.BacV3.2	GCTGTACGGATT	Y	L	NA	C	LB	N	1
A.BacV3.3	CATTATGGCGTG	Y	L	NA	K	LB	N	1
A.BacV3.4	TAACGTGTGTGC	Y	L	NA	W	L	Y	1
H.BacV3.9	GTGGAGTCTCAT	Y	L	NA	C	L	Y	1
H.BacV3.1	TGCAGTCCTCGA	Y	L	NA	K	L	N	1
A.BacV3.12	TTGGGTACACGT	Y	L	NA	W	CB	N	1
A.BacV3.13	GTCGACAGAGGA	Y	L	NA	C	CB	N	1
A.BacV3.14	GTGTTGTCGTGC	Y	L	NA	K	CB	N	1
A.BacV3.15	CCACAGATCGAT	Y	L	NA	W	C	Y	1
C.BacV3.1	GAATACCAAGTC	Y	L	NA	C	C	N	1
C.BacV3.2	GCTGTACGGATT	Y	L	NA	K	C	N	1
A.BacV3.16	TATCGACACAAG	Y	L	NA	W	LB	N	2
A.BacV3.17	TTGGCTCTATTC	Y	L	NA	C	LB	N	2
H.BacV3.2	GCTGTACGGATT	Y	L	NA	K	LB	N	2
D.BacV3.2	GCTGTACGGATT	Y	L	NA	W	L	Y	2
D.BacV3.3	CATTATGGCGTG	Y	L	NA	C	L	Y	2
D.BacV3.4	TAACGTGTGTGC	Y	L	NA	K	L	N	2
D.BacV3.5	TAATACGGATCG	Y	L	NA	W	CB	N	2
D.BacV3.6	GATGTTCGCTAG	Y	L	NA	C	CB	N	2
F.BacV3.2	GCTGTACGGATT	Y	L	NA	K	CB	N	2
F.BacV3.3	CATTATGGCGTG	Y	L	NA	W	C	Y	2
F.BacV3.4	TAACGTGTGTGC	Y	L	NA	C	C	N	2
F.BacV3.5	TAATACGGATCG	Y	L	NA	K	C	N	2
C.BacV3.3	CATTATGGCGTG	Y	L	NA	W	LB	N	3
C.BacV3.4	TAACGTGTGTGC	Y	L	NA	C	LB	N	3
C.BacV3.5	TAATACGGATCG	Y	L	NA	K	LB	N	3
C.BacV3.6	GATGTTCGCTAG	Y	L	NA	W	L	Y	3
C.BacV3.7	CAGCTCATCAGC	Y	L	NA	C	L	Y	3
H.BacV3.3	CATTATGGCGTG	Y	L	NA	K	L	N	3
E.BacV3.6	GATGTTCGCTAG	Y	L	NA	W	CB	N	3
E.BacV3.7	CAGCTCATCAGC	Y	L	NA	C	CB	N	3
E.BacV3.8	GTATCTGCGCGT	Y	L	NA	K	CB	N	3
E.BacV3.9	GTGGAGTCTCAT	Y	L	NA	W	C	Y	3
E.BacV3.10	CCTGCGAAGTAT	Y	L	NA	C	C	N	3
F.BacV3.1	GAATACCAAGTC	Y	L	NA	K	C	N	3
B.BacV3.1	GAATACCAAGTC	N	L	NA	W	LB	N	1
B.BacV3.2	GCTGTACGGATT	N	L	NA	C	LB	N	1
B.BacV3.3	CATTATGGCGTG	N	L	NA	K	LB	N	1
B.BacV3.4	TAACGTGTGTGC	N	L	NA	W	L	Y	1
B.BacV3.5	TAATACGGATCG	N	L	NA	C	L	Y	1
B.BacV3.11	TGCAGTCCTCGA	N	L	NA	K	L	N	1
B.BacV3.12	TTGGGTACACGT	N	L	NA	W	CB	N	1
B.BacV3.13	GTCGACAGAGGA	N	L	NA	C	CB	N	1
B.BacV3.14	GTGTTGTCGTGC	N	L	NA	K	CB	N	1
B.BacV3.15	CCACAGATCGAT	N	L	NA	W	C	Y	1
C.BacV3.11	TGCAGTCCTCGA	N	L	NA	C	C	N	1
C.BacV3.12	TTGGGTACACGT	N	L	NA	K	C	N	1
B.BacV3.16	TATCGACACAAG	N	L	NA	W	LB	N	2
B.BacV3.17	TTGGCTCTATTC	N	L	NA	C	LB	N	2
D.BacV3.11	TGCAGTCCTCGA	N	L	NA	K	LB	N	2
D.BacV3.12	TTGGGTACACGT	N	L	NA	W	L	Y	2
D.BacV3.13	GTCGACAGAGGA	N	L	NA	C	L	Y	2
D.BacV3.14	GTGTTGTCGTGC	N	L	NA	K	L	N	2
D.BacV3.15	CCACAGATCGAT	N	L	NA	W	CB	N	2
D.BacV3.16	TATCGACACAAG	N	L	NA	C	CB	N	2
F.BacV3.12	TTGGGTACACGT	N	L	NA	K	CB	N	2
F.BacV3.13	GTCGACAGAGGA	N	L	NA	W	C	Y	2
F.BacV3.14	GTGTTGTCGTGC	N	L	NA	C	C	N	2
F.BacV3.15	CCACAGATCGAT	N	L	NA	K	C	N	2
C.BacV3.13	GTCGACAGAGGA	N	L	NA	W	LB	N	3
C.BacV3.14	GTGTTGTCGTGC	N	L	NA	C	LB	N	3
C.BacV3.15	CCACAGATCGAT	N	L	NA	K	LB	N	3
C.BacV3.16	TATCGACACAAG	N	L	NA	W	L	Y	3
C.BacV3.17	TTGGCTCTATTC	N	L	NA	C	L	Y	3
C.BacV3.18	GATTATCGACGA	N	L	NA	K	L	N	3
E.BacV3.16	TATCGACACAAG	N	L	NA	W	CB	N	3
E.BacV3.17	TTGGCTCTATTC	N	L	NA	C	CB	N	3
E.BacV3.18	GATTATCGACGA	N	L	NA	K	CB	N	3
E.BacV3.19	TCATGCTCCATT	N	L	NA	W	C	Y	3
E.BacV3.20	GAGAGCAACAGA	N	L	NA	C	C	N	3
F.BacV3.11	TGCAGTCCTCGA	N	L	NA	K	C	N	3
C.BacV3.9	GTGGAGTCTCAT	Y	T	WH	U	U	FY	S_S1
C.BacV3.10	CCTGCGAAGTAT	Y	T	WH	U	U	FY	S_S2
H.BacV3.5	TAATACGGATCG	Y	T	ERG	U	U	FY	S_S3
H.BacV3.6	GATGTTCGCTAG	Y	T	ERG	U	U	FY	S_S4
D.BacV3.9	GTGGAGTCTCAT	Y	T	JUG	U	U	FY	S_S8
H.BacV3.8	GTATCTGCGCGT	Y	T	JUG	U	U	FY	S_S9
E.BacV3.2	GCTGTACGGATT	Y	T	EY	U	U	FN	S_S12
E.BacV3.3	CATTATGGCGTG	Y	T	EY	U	U	FY	S_S14
E.BacV3.4	TAACGTGTGTGC	Y	T	EY	U	U	FY	S_S15
E.BacV3.5	TAATACGGATCG	Y	T	PFN	U	U	FN	S_S18
C.BacV3.19	TCATGCTCCATT	N	T	WH	U	U	FY	S_S1
C.BacV3.20	GAGAGCAACAGA	N	T	WH	U	U	FY	S_S2
D.BacV3.17	TTGGCTCTATTC	N	T	ERG	U	U	FY	S_S3
D.BacV3.18	GATTATCGACGA	N	T	ERG	U	U	FY	S_S4
D.BacV3.19	TCATGCTCCATT	N	T	JUG	U	U	FY	S_S8
D.BacV3.20	GAGAGCAACAGA	N	T	JUG	U	U	FY	S_S9
E.BacV3.12	TTGGGTACACGT	N	T	EY	U	U	FN	S_S12
E.BacV3.13	GTCGACAGAGGA	N	T	EY	U	U	FY	S_S14
E.BacV3.14	GTGTTGTCGTGC	N	T	EY	U	U	FY	S_S15
E.BacV3.15	CCACAGATCGAT	N	T	PFN	U	U	FN	S_S18
G.BacV3.1	GAATACCAAGTC	Y	T	WH	U	U	FY	F
G.BacV3.2	GCTGTACGGATT	Y	T	WH	U	U	FN	F
G.BacV3.3	CATTATGGCGTG	Y	T	ERG	U	U	FY	F
G.BacV3.4	TAACGTGTGTGC	Y	T	ERG	U	U	FN	F
G.BacV3.5	TAATACGGATCG	Y	T	JUG	U	U	FN	F
G.BacV3.6	GATGTTCGCTAG	Y	T	JUG	U	U	FY	F
G.BacV3.7	CAGCTCATCAGC	Y	T	EY	U	U	FY	F
G.BacV3.8	GTATCTGCGCGT	Y	T	EY	U	U	FN	F
G.BacV3.9	GTGGAGTCTCAT	Y	T	EY	U	U	FN	F
G.BacV3.10	CCTGCGAAGTAT	Y	T	PFN	U	U	FN	F
G.BacV3.11	TGCAGTCCTCGA	N	T	WH	U	U	FY	F
G.BacV3.12	TTGGGTACACGT	N	T	WH	U	U	FN	F
G.BacV3.13	GTCGACAGAGGA	N	T	ERG	U	U	FY	F
G.BacV3.14	GTGTTGTCGTGC	N	T	ERG	U	U	FN	F
G.BacV3.15	CCACAGATCGAT	N	T	JUG	U	U	FN	F
G.BacV3.16	TATCGACACAAG	N	T	JUG	U	U	FY	F
G.BacV3.17	TTGGCTCTATTC	N	T	EY	U	U	FY	F
G.BacV3.18	GATTATCGACGA	N	T	EY	U	U	FN	F
G.BacV3.19	TCATGCTCCATT	N	T	EY	U	U	FN	F
G.BacV3.20	GAGAGCAACAGA	N	T	PFN	U	U	FN	F
A.BacV3.6	GATGTTCGCTAG	Y	C	NA	W	U	FY	10_S1
F.BacV3.6	GATGTTCGCTAG	Y	C	NA	W	U	FY	10_S2
F.BacV3.7	CAGCTCATCAGC	Y	C	NA	W	U	FY	10_S3
A.BacV3.9	GTGGAGTCTCAT	Y	C	NA	C	U	FY	10_S4
A.BacV3.10	CCTGCGAAGTAT	Y	C	NA	C	U	FY	10_S5
A.BacV3.18	GATTATCGACGA	Y	C	NA	C	U	FY	10_S6
A.BacV3.19	TCATGCTCCATT	Y	C	NA	K	U	FY	10_S7
F.BacV3.8	GTATCTGCGCGT	Y	C	NA	K	U	FY	10_S8
E.BacV3.1	GAATACCAAGTC	Y	C	NA	K	U	FN	10_S9
B.BacV3.6	GATGTTCGCTAG	N	C	NA	W	U	FY	10_S1
B.BacV3.7	CAGCTCATCAGC	N	C	NA	W	U	FY	10_S2
B.BacV3.8	GTATCTGCGCGT	N	C	NA	W	U	FY	10_S3
B.BacV3.9	GTGGAGTCTCAT	N	C	NA	C	U	FY	10_S4
B.BacV3.10	CCTGCGAAGTAT	N	C	NA	C	U	FY	10_S5
B.BacV3.18	GATTATCGACGA	N	C	NA	C	U	FY	10_S6
B.BacV3.19	TCATGCTCCATT	N	C	NA	K	U	FY	10_S7
B.BacV3.20	GAGAGCAACAGA	N	C	NA	K	U	FY	10_S8
E.BacV3.11	TGCAGTCCTCGA	N	C	NA	K	U	FN	10_S9

## Sheet: Mapfile_new_BacV5_withdepth_wit
#SampleID	BarcodeSequence	Epiphyte	Lab_Col_Tub	Tub_Loc	Ecotype	Pathogen	Infected	Replicate
A.BacV5.1	GAATACCAAGTC	Y	L	NA	W	LB	N	1
A.BacV5.2	GCTGTACGGATT	Y	L	NA	C	LB	N	1
A.BacV5.3	CATTATGGCGTG	Y	L	NA	K	LB	N	1
A.BacV5.4	TAACGTGTGTGC	Y	L	NA	W	L	Y	1
H.BacV5.9	GTGGAGTCTCAT	Y	L	NA	C	L	Y	1
A.BacV5.11	TGCAGTCCTCGA	Y	L	NA	K	L	N	1
A.BacV5.12	TTGGGTACACGT	Y	L	NA	W	CB	N	1
A.BacV5.13	GTCGACAGAGGA	Y	L	NA	C	CB	N	1
A.BacV5.14	GTGTTGTCGTGC	Y	L	NA	K	CB	N	1
A.BacV5.15	CCACAGATCGAT	Y	L	NA	W	C	Y	1
C.BacV5.1	GAATACCAAGTC	Y	L	NA	C	C	N	1
C.BacV5.2	GCTGTACGGATT	Y	L	NA	K	C	N	1
A.BacV5.16	TATCGACACAAG	Y	L	NA	W	LB	N	2
A.BacV5.17	TTGGCTCTATTC	Y	L	NA	C	LB	N	2
H.BacV5.2	GCTGTACGGATT	Y	L	NA	K	LB	N	2
D.BacV5.2	GCTGTACGGATT	Y	L	NA	W	L	Y	2
D.BacV5.3	CATTATGGCGTG	Y	L	NA	C	L	Y	2
D.BacV5.4	TAACGTGTGTGC	Y	L	NA	K	L	N	2
D.BacV5.5	TAATACGGATCG	Y	L	NA	W	CB	N	2
D.BacV5.6	GATGTTCGCTAG	Y	L	NA	C	CB	N	2
F.BacV5.2	GCTGTACGGATT	Y	L	NA	K	CB	N	2
F.BacV5.3	CATTATGGCGTG	Y	L	NA	W	C	Y	2
F.BacV5.4	TAACGTGTGTGC	Y	L	NA	C	C	N	2
F.BacV5.5	TAATACGGATCG	Y	L	NA	K	C	N	2
C.BacV5.3	CATTATGGCGTG	Y	L	NA	W	LB	N	3
C.BacV5.4	TAACGTGTGTGC	Y	L	NA	C	LB	N	3
C.BacV5.5	TAATACGGATCG	Y	L	NA	K	LB	N	3
C.BacV5.6	GATGTTCGCTAG	Y	L	NA	W	L	Y	3
C.BacV5.7	CAGCTCATCAGC	Y	L	NA	C	L	Y	3
H.BacV5.3	CATTATGGCGTG	Y	L	NA	K	L	N	3
E.BacV5.6	GATGTTCGCTAG	Y	L	NA	W	CB	N	3
E.BacV5.7	CAGCTCATCAGC	Y	L	NA	C	CB	N	3
E.BacV5.8	GTATCTGCGCGT	Y	L	NA	K	CB	N	3
E.BacV5.9	GTGGAGTCTCAT	Y	L	NA	W	C	Y	3
E.BacV5.10	CCTGCGAAGTAT	Y	L	NA	C	C	N	3
F.BacV5.1	GAATACCAAGTC	Y	L	NA	K	C	N	3
B.BacV5.8	GAATACCAAGTC	N	L	NA	W	LB	N	1
B.BacV5.7	GCTGTACGGATT	N	L	NA	C	LB	N	1
B.BacV5.6	CATTATGGCGTG	N	L	NA	K	LB	N	1
B.BacV5.5	TAACGTGTGTGC	N	L	NA	W	L	Y	1
B.BacV5.4	TAATACGGATCG	N	L	NA	C	L	Y	1
B.BacV5.11	TGCAGTCCTCGA	N	L	NA	K	L	N	1
B.BacV5.12	TTGGGTACACGT	N	L	NA	W	CB	N	1
B.BacV5.13	GTCGACAGAGGA	N	L	NA	C	CB	N	1
B.BacV5.14	GTGTTGTCGTGC	N	L	NA	K	CB	N	1
B.BacV5.15	CCACAGATCGAT	N	L	NA	W	C	Y	1
C.BacV5.11	TGCAGTCCTCGA	N	L	NA	C	C	N	1
C.BacV5.12	TTGGGTACACGT	N	L	NA	K	C	N	1
B.BacV5.16	TATCGACACAAG	N	L	NA	W	LB	N	2
B.BacV5.17	TTGGCTCTATTC	N	L	NA	C	LB	N	2
D.BacV5.11	TGCAGTCCTCGA	N	L	NA	K	LB	N	2
D.BacV5.12	TTGGGTACACGT	N	L	NA	W	L	Y	2
D.BacV5.13	GTCGACAGAGGA	N	L	NA	C	L	Y	2
D.BacV5.14	GTGTTGTCGTGC	N	L	NA	K	L	N	2
D.BacV5.15	CCACAGATCGAT	N	L	NA	W	CB	N	2
D.BacV5.16	TATCGACACAAG	N	L	NA	C	CB	N	2
F.BacV5.12	TTGGGTACACGT	N	L	NA	K	CB	N	2
F.BacV5.13	GTCGACAGAGGA	N	L	NA	W	C	Y	2
F.BacV5.14	GTGTTGTCGTGC	N	L	NA	C	C	N	2
F.BacV5.15	CCACAGATCGAT	N	L	NA	K	C	N	2
C.BacV5.13	GTCGACAGAGGA	N	L	NA	W	LB	N	3
C.BacV5.14	GTGTTGTCGTGC	N	L	NA	C	LB	N	3
C.BacV5.15	CCACAGATCGAT	N	L	NA	K	LB	N	3
C.BacV5.16	TATCGACACAAG	N	L	NA	W	L	Y	3
C.BacV5.17	TTGGCTCTATTC	N	L	NA	C	L	Y	3
C.BacV5.18	GATTATCGACGA	N	L	NA	K	L	N	3
E.BacV5.16	TATCGACACAAG	N	L	NA	W	CB	N	3
E.BacV5.17	TTGGCTCTATTC	N	L	NA	C	CB	N	3
E.BacV5.18	GATTATCGACGA	N	L	NA	K	CB	N	3
E.BacV5.19	TCATGCTCCATT	N	L	NA	W	C	Y	3
E.BacV5.20	GAGAGCAACAGA	N	L	NA	C	C	N	3
F.BacV5.11	TGCAGTCCTCGA	N	L	NA	K	C	N	3
H.BacV5.7	CAGCTCATCAGC	Y	T	WH	U	U	FY	S_S1
C.BacV5.10	CCTGCGAAGTAT	Y	T	WH	U	U	FY	S_S2
D.BacV5.7	CAGCTCATCAGC	Y	T	ERG	U	U	FY	S_S3
D.BacV5.8	GTATCTGCGCGT	Y	T	ERG	U	U	FY	S_S4
D.BacV5.9	GTGGAGTCTCAT	Y	T	JUG	U	U	FY	S_S8
H.BacV5.8	GTATCTGCGCGT	Y	T	JUG	U	U	FY	S_S9
E.BacV5.2	GCTGTACGGATT	Y	T	EY	U	U	FN	S_S12
E.BacV5.3	CATTATGGCGTG	Y	T	EY	U	U	FY	S_S14
E.BacV5.4	TAACGTGTGTGC	Y	T	EY	U	U	FY	S_S15
E.BacV5.5	TAATACGGATCG	Y	T	PFN	U	U	FN	S_S18
C.BacV5.19	TCATGCTCCATT	N	T	WH	U	U	FY	S_S1
C.BacV5.20	GAGAGCAACAGA	N	T	WH	U	U	FY	S_S2
D.BacV5.17	TTGGCTCTATTC	N	T	ERG	U	U	FY	S_S3
D.BacV5.18	GATTATCGACGA	N	T	ERG	U	U	FY	S_S4
D.BacV5.19	TCATGCTCCATT	N	T	JUG	U	U	FY	S_S8
D.BacV5.20	GAGAGCAACAGA	N	T	JUG	U	U	FY	S_S9
E.BacV5.12	TTGGGTACACGT	N	T	EY	U	U	FN	S_S12
E.BacV5.13	GTCGACAGAGGA	N	T	EY	U	U	FY	S_S14
E.BacV5.14	GTGTTGTCGTGC	N	T	EY	U	U	FY	S_S15
E.BacV5.15	CCACAGATCGAT	N	T	PFN	U	U	FN	S_S18
G.BacV5.1	GAATACCAAGTC	Y	T	WH	U	U	FY	F
G.BacV5.2	GCTGTACGGATT	Y	T	WH	U	U	FN	F
G.BacV5.3	CATTATGGCGTG	Y	T	ERG	U	U	FY	F
G.BacV5.4	TAACGTGTGTGC	Y	T	ERG	U	U	FN	F
G.BacV5.5	TAATACGGATCG	Y	T	JUG	U	U	FN	F
G.BacV5.6	GATGTTCGCTAG	Y	T	JUG	U	U	FY	F
G.BacV5.7	CAGCTCATCAGC	Y	T	EY	U	U	FY	F
G.BacV5.8	GTATCTGCGCGT	Y	T	EY	U	U	FN	F
G.BacV5.9	GTGGAGTCTCAT	Y	T	EY	U	U	FN	F
G.BacV5.10	CCTGCGAAGTAT	Y	T	PFN	U	U	FN	F
G.BacV5.11	TGCAGTCCTCGA	N	T	WH	U	U	FY	F
G.BacV5.12	TTGGGTACACGT	N	T	WH	U	U	FN	F
G.BacV5.13	GTCGACAGAGGA	N	T	ERG	U	U	FY	F
G.BacV5.14	GTGTTGTCGTGC	N	T	ERG	U	U	FN	F
G.BacV5.15	CCACAGATCGAT	N	T	JUG	U	U	FN	F
G.BacV5.16	TATCGACACAAG	N	T	JUG	U	U	FY	F
G.BacV5.17	TTGGCTCTATTC	N	T	EY	U	U	FY	F
G.BacV5.18	GATTATCGACGA	N	T	EY	U	U	FN	F
G.BacV5.19	TCATGCTCCATT	N	T	EY	U	U	FN	F
G.BacV5.20	GAGAGCAACAGA	N	T	PFN	U	U	FN	F
A.BacV5.6	GATGTTCGCTAG	Y	C	NA	W	U	FY	10_S1
F.BacV5.6	GATGTTCGCTAG	Y	C	NA	W	U	FY	10_S2
F.BacV5.7	CAGCTCATCAGC	Y	C	NA	W	U	FY	10_S3
A.BacV5.9	GTGGAGTCTCAT	Y	C	NA	C	U	FY	10_S4
A.BacV5.10	CCTGCGAAGTAT	Y	C	NA	C	U	FY	10_S5
A.BacV5.18	GATTATCGACGA	Y	C	NA	C	U	FY	10_S6
A.BacV5.19	TCATGCTCCATT	Y	C	NA	K	U	FY	10_S7
F.BacV5.8	GTATCTGCGCGT	Y	C	NA	K	U	FY	10_S8
E.BacV5.1	GAATACCAAGTC	Y	C	NA	K	U	FN	10_S9
B.BacV5.3	GATGTTCGCTAG	N	C	NA	W	U	FY	10_S1
B.BacV5.2	CAGCTCATCAGC	N	C	NA	W	U	FY	10_S2
B.BacV5.1	GTATCTGCGCGT	N	C	NA	W	U	FY	10_S3
B.BacV5.9	GTGGAGTCTCAT	N	C	NA	C	U	FY	10_S4
B.BacV5.10	CCTGCGAAGTAT	N	C	NA	C	U	FY	10_S5
B.BacV5.18	GATTATCGACGA	N	C	NA	C	U	FY	10_S6
B.BacV5.19	TCATGCTCCATT	N	C	NA	K	U	FY	10_S7
B.BacV5.20	GAGAGCAACAGA	N	C	NA	K	U	FY	10_S8
E.BacV5.11	TGCAGTCCTCGA	N	C	NA	K	U	FN	10_S9

## Sheet: Mapfile_new_FITS1_withdepth_wit
#SampleID	BarcodeSequence	Epiphyte	Lab_Field	Tub_Loc	Ecotype	Pathogen	Infected	Replicate
A.Ftrad.1	GAATACCAAGTC	Y	L	NA	W	LB	N	1
A.Ftrad.2	GCTGTACGGATT	Y	L	NA	C	LB	N	1
A.Ftrad.3	CATTATGGCGTG	Y	L	NA	K	LB	N	1
A.Ftrad.4	TAACGTGTGTGC	Y	L	NA	W	L	Y	1
H.Ftrad.9	GTGGAGTCTCAT	Y	L	NA	C	L	Y	1
A.Ftrad.11	TGCAGTCCTCGA	Y	L	NA	K	L	N	1
A.Ftrad.12	TTGGGTACACGT	Y	L	NA	W	CB	N	1
A.Ftrad.13	GTCGACAGAGGA	Y	L	NA	C	CB	N	1
A.Ftrad.14	GTGTTGTCGTGC	Y	L	NA	K	CB	N	1
A.Ftrad.15	CCACAGATCGAT	Y	L	NA	W	C	Y	1
C.Ftrad.1	GAATACCAAGTC	Y	L	NA	C	C	N	1
C.Ftrad.2	GCTGTACGGATT	Y	L	NA	K	C	N	1
A.Ftrad.16	TATCGACACAAG	Y	L	NA	W	LB	N	2
A.Ftrad.17	TTGGCTCTATTC	Y	L	NA	C	LB	N	2
H.Ftrad.2	GCTGTACGGATT	Y	L	NA	K	LB	N	2
D.Ftrad.2	GCTGTACGGATT	Y	L	NA	W	L	Y	2
D.Ftrad.3	CATTATGGCGTG	Y	L	NA	C	L	Y	2
D.Ftrad.4	TAACGTGTGTGC	Y	L	NA	K	L	N	2
D.Ftrad.5	TAATACGGATCG	Y	L	NA	W	CB	N	2
D.Ftrad.6	GATGTTCGCTAG	Y	L	NA	C	CB	N	2
F.Ftrad.2	GCTGTACGGATT	Y	L	NA	K	CB	N	2
F.Ftrad.3	CATTATGGCGTG	Y	L	NA	W	C	Y	2
F.Ftrad.4	TAACGTGTGTGC	Y	L	NA	C	C	N	2
F.Ftrad.5	TAATACGGATCG	Y	L	NA	K	C	N	2
C.Ftrad.3	CATTATGGCGTG	Y	L	NA	W	LB	N	3
C.Ftrad.4	TAACGTGTGTGC	Y	L	NA	C	LB	N	3
C.Ftrad.5	TAATACGGATCG	Y	L	NA	K	LB	N	3
C.Ftrad.6	GATGTTCGCTAG	Y	L	NA	W	L	Y	3
C.Ftrad.7	CAGCTCATCAGC	Y	L	NA	C	L	Y	3
C.Ftrad.8	GTATCTGCGCGT	Y	L	NA	K	L	N	3
E.Ftrad.6	GATGTTCGCTAG	Y	L	NA	W	CB	N	3
E.Ftrad.7	CAGCTCATCAGC	Y	L	NA	C	CB	N	3
E.Ftrad.8	GTATCTGCGCGT	Y	L	NA	K	CB	N	3
E.Ftrad.9	GTGGAGTCTCAT	Y	L	NA	W	C	Y	3
E.Ftrad.10	CCTGCGAAGTAT	Y	L	NA	C	C	N	3
F.Ftrad.1	GAATACCAAGTC	Y	L	NA	K	C	N	3
B.Ftrad.1	GAATACCAAGTC	N	L	NA	W	LB	N	1
B.Ftrad.2	GCTGTACGGATT	N	L	NA	C	LB	N	1
B.Ftrad.3	CATTATGGCGTG	N	L	NA	K	LB	N	1
B.Ftrad.4	TAACGTGTGTGC	N	L	NA	W	L	Y	1
B.Ftrad.5	TAATACGGATCG	N	L	NA	C	L	Y	1
B.Ftrad.11	TGCAGTCCTCGA	N	L	NA	K	L	N	1
B.Ftrad.12	TTGGGTACACGT	N	L	NA	W	CB	N	1
B.Ftrad.13	GTCGACAGAGGA	N	L	NA	C	CB	N	1
B.Ftrad.14	GTGTTGTCGTGC	N	L	NA	K	CB	N	1
B.Ftrad.15	CCACAGATCGAT	N	L	NA	W	C	Y	1
C.Ftrad.11	TGCAGTCCTCGA	N	L	NA	C	C	N	1
C.Ftrad.12	TTGGGTACACGT	N	L	NA	K	C	N	1
B.Ftrad.16	TATCGACACAAG	N	L	NA	W	LB	N	2
B.Ftrad.17	TTGGCTCTATTC	N	L	NA	C	LB	N	2
D.Ftrad.11	TGCAGTCCTCGA	N	L	NA	K	LB	N	2
D.Ftrad.12	TTGGGTACACGT	N	L	NA	W	L	Y	2
D.Ftrad.13	GTCGACAGAGGA	N	L	NA	C	L	Y	2
D.Ftrad.14	GTGTTGTCGTGC	N	L	NA	K	L	N	2
D.Ftrad.15	CCACAGATCGAT	N	L	NA	W	CB	N	2
D.Ftrad.16	TATCGACACAAG	N	L	NA	C	CB	N	2
F.Ftrad.12	TTGGGTACACGT	N	L	NA	K	CB	N	2
F.Ftrad.13	GTCGACAGAGGA	N	L	NA	W	C	Y	2
F.Ftrad.14	GTGTTGTCGTGC	N	L	NA	C	C	N	2
F.Ftrad.15	CCACAGATCGAT	N	L	NA	K	C	N	2
C.Ftrad.13	GTCGACAGAGGA	N	L	NA	W	LB	N	3
C.Ftrad.14	GTGTTGTCGTGC	N	L	NA	C	LB	N	3
C.Ftrad.15	CCACAGATCGAT	N	L	NA	K	LB	N	3
C.Ftrad.16	TATCGACACAAG	N	L	NA	W	L	Y	3
C.Ftrad.17	TTGGCTCTATTC	N	L	NA	C	L	Y	3
C.Ftrad.18	GATTATCGACGA	N	L	NA	K	L	N	3
E.Ftrad.16	TATCGACACAAG	N	L	NA	W	CB	N	3
E.Ftrad.17	TTGGCTCTATTC	N	L	NA	C	CB	N	3
E.Ftrad.18	GATTATCGACGA	N	L	NA	K	CB	N	3
E.Ftrad.19	TCATGCTCCATT	N	L	NA	W	C	Y	3
E.Ftrad.20	GAGAGCAACAGA	N	L	NA	C	C	N	3
F.Ftrad.11	TGCAGTCCTCGA	N	L	NA	K	C	N	3
C.Ftrad.9	GTGGAGTCTCAT	Y	F	WH	U	U	FY	S_S1
C.Ftrad.10	CCTGCGAAGTAT	Y	F	WH	U	U	FY	S_S2
D.Ftrad.7	CAGCTCATCAGC	Y	F	ERG	U	U	FY	S_S3
D.Ftrad.8	GTATCTGCGCGT	Y	F	ERG	U	U	FY	S_S4
D.Ftrad.9	GTGGAGTCTCAT	Y	F	JUG	U	U	FY	S_S8
D.Ftrad.10	CCTGCGAAGTAT	Y	F	JUG	U	U	FY	S_S9
E.Ftrad.2	GCTGTACGGATT	Y	F	EY	U	U	FN	S_S12
E.Ftrad.3	CATTATGGCGTG	Y	F	EY	U	U	FY	S_S14
E.Ftrad.4	TAACGTGTGTGC	Y	F	EY	U	U	FY	S_S15
E.Ftrad.5	TAATACGGATCG	Y	F	PFN	U	U	FN	S_S18
C.Ftrad.19	TCATGCTCCATT	N	F	WH	U	U	FY	S_S1
C.Ftrad.20	GAGAGCAACAGA	N	F	WH	U	U	FY	S_S2
D.Ftrad.17	TTGGCTCTATTC	N	F	ERG	U	U	FY	S_S3
D.Ftrad.18	GATTATCGACGA	N	F	ERG	U	U	FY	S_S4
D.Ftrad.19	TCATGCTCCATT	N	F	JUG	U	U	FY	S_S8
D.Ftrad.20	GAGAGCAACAGA	N	F	JUG	U	U	FY	S_S9
E.Ftrad.12	TTGGGTACACGT	N	F	EY	U	U	FN	S_S12
E.Ftrad.13	GTCGACAGAGGA	N	F	EY	U	U	FY	S_S14
E.Ftrad.14	GTGTTGTCGTGC	N	F	EY	U	U	FY	S_S15
E.Ftrad.15	CCACAGATCGAT	N	F	PFN	U	U	FN	S_S18
G.Ftrad.1	GAATACCAAGTC	Y	F	WH	U	U	FY	F
G.Ftrad.2	GCTGTACGGATT	Y	F	WH	U	U	FN	F
G.Ftrad.3	CATTATGGCGTG	Y	F	ERG	U	U	FY	F
G.Ftrad.4	TAACGTGTGTGC	Y	F	ERG	U	U	FN	F
G.Ftrad.5	TAATACGGATCG	Y	F	JUG	U	U	FN	F
G.Ftrad.6	GATGTTCGCTAG	Y	F	JUG	U	U	FY	F
G.Ftrad.7	CAGCTCATCAGC	Y	F	EY	U	U	FY	F
G.Ftrad.8	GTATCTGCGCGT	Y	F	EY	U	U	FN	F
G.Ftrad.9	GTGGAGTCTCAT	Y	F	EY	U	U	FN	F
G.Ftrad.10	CCTGCGAAGTAT	Y	F	PFN	U	U	FN	F
G.Ftrad.11	TGCAGTCCTCGA	N	F	WH	U	U	FY	F
G.Ftrad.12	TTGGGTACACGT	N	F	WH	U	U	FN	F
G.Ftrad.13	GTCGACAGAGGA	N	F	ERG	U	U	FY	F
G.Ftrad.14	GTGTTGTCGTGC	N	F	ERG	U	U	FN	F
G.Ftrad.15	CCACAGATCGAT	N	F	JUG	U	U	FN	F
G.Ftrad.16	TATCGACACAAG	N	F	JUG	U	U	FY	F
G.Ftrad.17	TTGGCTCTATTC	N	F	EY	U	U	FY	F
G.Ftrad.18	GATTATCGACGA	N	F	EY	U	U	FN	F
G.Ftrad.19	TCATGCTCCATT	N	F	EY	U	U	FN	F
G.Ftrad.20	GAGAGCAACAGA	N	F	PFN	U	U	FN	F
A.Ftrad.6	GATGTTCGCTAG	Y	F	NA	W	U	FY	10_S1
A.Ftrad.7	CAGCTCATCAGC	Y	F	NA	W	U	FY	10_S2
F.Ftrad.7	CAGCTCATCAGC	Y	F	NA	W	U	FY	10_S3
A.Ftrad.9	GTGGAGTCTCAT	Y	F	NA	C	U	FY	10_S4
A.Ftrad.10	CCTGCGAAGTAT	Y	F	NA	C	U	FY	10_S5
A.Ftrad.18	GATTATCGACGA	Y	F	NA	C	U	FY	10_S6
A.Ftrad.19	TCATGCTCCATT	Y	F	NA	K	U	FY	10_S7
F.Ftrad.8	GTATCTGCGCGT	Y	F	NA	K	U	FY	10_S8
E.Ftrad.1	GAATACCAAGTC	Y	F	NA	K	U	FN	10_S9
B.Ftrad.6	GATGTTCGCTAG	N	F	NA	W	U	FY	10_S1
B.Ftrad.7	CAGCTCATCAGC	N	F	NA	W	U	FY	10_S2
B.Ftrad.8	GTATCTGCGCGT	N	F	NA	W	U	FY	10_S3
B.Ftrad.9	GTGGAGTCTCAT	N	F	NA	C	U	FY	10_S4
B.Ftrad.10	CCTGCGAAGTAT	N	F	NA	C	U	FY	10_S5
B.Ftrad.18	GATTATCGACGA	N	F	NA	C	U	FY	10_S6
B.Ftrad.19	TCATGCTCCATT	N	F	NA	K	U	FY	10_S7
B.Ftrad.20	GAGAGCAACAGA	N	F	NA	K	U	FY	10_S8
E.Ftrad.11	TGCAGTCCTCGA	N	F	NA	K	U	FN	10_S9

## Sheet: Mapfile_new_FITS2_withdepth_wit
#SampleID	BarcodeSequence	Epiphyte	Lab_Col_Tub	Tub_Loc	Ecotype	Pathogen	Infected	Replicate
A.FITS2.1	GAATACCAAGTC	Y	L	NA	W	LB	N	1
A.FITS2.2	GCTGTACGGATT	Y	L	NA	C	LB	N	1
A.FITS2.3	CATTATGGCGTG	Y	L	NA	K	LB	N	1
A.FITS2.4	TAACGTGTGTGC	Y	L	NA	W	L	Y	1
A.FITS2.5	TAATACGGATCG	Y	L	NA	C	L	Y	1
H.FITS2.1	TGCAGTCCTCGA	Y	L	NA	K	L	N	1
A.FITS2.12	TTGGGTACACGT	Y	L	NA	W	CB	N	1
A.FITS2.13	GTCGACAGAGGA	Y	L	NA	C	CB	N	1
A.FITS2.14	GTGTTGTCGTGC	Y	L	NA	K	CB	N	1
A.FITS2.15	CCACAGATCGAT	Y	L	NA	W	C	Y	1
C.FITS2.1	GAATACCAAGTC	Y	L	NA	C	C	N	1
C.FITS2.2	GCTGTACGGATT	Y	L	NA	K	C	N	1
A.FITS2.16	TATCGACACAAG	Y	L	NA	W	LB	N	2
A.FITS2.17	TTGGCTCTATTC	Y	L	NA	C	LB	N	2
D.FITS2.1	GAATACCAAGTC	Y	L	NA	K	LB	N	2
D.FITS2.2	GCTGTACGGATT	Y	L	NA	W	L	Y	2
D.FITS2.3	CATTATGGCGTG	Y	L	NA	C	L	Y	2
D.FITS2.4	TAACGTGTGTGC	Y	L	NA	K	L	N	2
D.FITS2.5	TAATACGGATCG	Y	L	NA	W	CB	N	2
D.FITS2.6	GATGTTCGCTAG	Y	L	NA	C	CB	N	2
F.FITS2.2	GCTGTACGGATT	Y	L	NA	K	CB	N	2
F.FITS2.3	CATTATGGCGTG	Y	L	NA	W	C	Y	2
F.FITS2.4	TAACGTGTGTGC	Y	L	NA	C	C	N	2
F.FITS2.5	TAATACGGATCG	Y	L	NA	K	C	N	2
C.FITS2.3	CATTATGGCGTG	Y	L	NA	W	LB	N	3
C.FITS2.4	TAACGTGTGTGC	Y	L	NA	C	LB	N	3
C.FITS2.5	TAATACGGATCG	Y	L	NA	K	LB	N	3
C.FITS2.6	GATGTTCGCTAG	Y	L	NA	W	L	Y	3
C.FITS2.7	CAGCTCATCAGC	Y	L	NA	C	L	Y	3
C.FITS2.8	GTATCTGCGCGT	Y	L	NA	K	L	N	3
E.FITS2.6	GATGTTCGCTAG	Y	L	NA	W	CB	N	3
E.FITS2.7	CAGCTCATCAGC	Y	L	NA	C	CB	N	3
E.FITS2.8	GTATCTGCGCGT	Y	L	NA	K	CB	N	3
E.FITS2.9	GTGGAGTCTCAT	Y	L	NA	W	C	Y	3
E.FITS2.10	CCTGCGAAGTAT	Y	L	NA	C	C	N	3
F.FITS2.1	GAATACCAAGTC	Y	L	NA	K	C	N	3
B.FITS2.1	GAATACCAAGTC	N	L	NA	W	LB	N	1
B.FITS2.2	GCTGTACGGATT	N	L	NA	C	LB	N	1
B.FITS2.3	CATTATGGCGTG	N	L	NA	K	LB	N	1
B.FITS2.4	TAACGTGTGTGC	N	L	NA	W	L	Y	1
B.FITS2.5	TAATACGGATCG	N	L	NA	C	L	Y	1
B.FITS2.11	TGCAGTCCTCGA	N	L	NA	K	L	N	1
B.FITS2.12	TTGGGTACACGT	N	L	NA	W	CB	N	1
B.FITS2.13	GTCGACAGAGGA	N	L	NA	C	CB	N	1
B.FITS2.14	GTGTTGTCGTGC	N	L	NA	K	CB	N	1
B.FITS2.15	CCACAGATCGAT	N	L	NA	W	C	Y	1
C.FITS2.11	TGCAGTCCTCGA	N	L	NA	C	C	N	1
C.FITS2.12	TTGGGTACACGT	N	L	NA	K	C	N	1
B.FITS2.16	TATCGACACAAG	N	L	NA	W	LB	N	2
B.FITS2.17	TTGGCTCTATTC	N	L	NA	C	LB	N	2
D.FITS2.11	TGCAGTCCTCGA	N	L	NA	K	LB	N	2
D.FITS2.12	TTGGGTACACGT	N	L	NA	W	L	Y	2
D.FITS2.13	GTCGACAGAGGA	N	L	NA	C	L	Y	2
D.FITS2.14	GTGTTGTCGTGC	N	L	NA	K	L	N	2
D.FITS2.15	CCACAGATCGAT	N	L	NA	W	CB	N	2
D.FITS2.16	TATCGACACAAG	N	L	NA	C	CB	N	2
F.FITS2.12	TTGGGTACACGT	N	L	NA	K	CB	N	2
F.FITS2.13	GTCGACAGAGGA	N	L	NA	W	C	Y	2
F.FITS2.14	GTGTTGTCGTGC	N	L	NA	C	C	N	2
F.FITS2.15	CCACAGATCGAT	N	L	NA	K	C	N	2
C.FITS2.13	GTCGACAGAGGA	N	L	NA	W	LB	N	3
C.FITS2.14	GTGTTGTCGTGC	N	L	NA	C	LB	N	3
C.FITS2.15	CCACAGATCGAT	N	L	NA	K	LB	N	3
C.FITS2.16	TATCGACACAAG	N	L	NA	W	L	Y	3
C.FITS2.17	TTGGCTCTATTC	N	L	NA	C	L	Y	3
C.FITS2.18	GATTATCGACGA	N	L	NA	K	L	N	3
E.FITS2.16	TATCGACACAAG	N	L	NA	W	CB	N	3
E.FITS2.17	TTGGCTCTATTC	N	L	NA	C	CB	N	3
E.FITS2.18	GATTATCGACGA	N	L	NA	K	CB	N	3
E.FITS2.19	TCATGCTCCATT	N	L	NA	W	C	Y	3
E.FITS2.20	GAGAGCAACAGA	N	L	NA	C	C	N	3
F.FITS2.11	TGCAGTCCTCGA	N	L	NA	K	C	N	3
C.FITS2.9	GTGGAGTCTCAT	Y	T	WH	U	U	FY	S_S1
C.FITS2.10	CCTGCGAAGTAT	Y	T	WH	U	U	FY	S_S2
D.FITS2.7	CAGCTCATCAGC	Y	T	ERG	U	U	FY	S_S3
H.FITS2.6	GATGTTCGCTAG	Y	T	ERG	U	U	FY	S_S4
D.FITS2.9	GTGGAGTCTCAT	Y	T	JUG	U	U	FY	S_S8
D.FITS2.10	CCTGCGAAGTAT	Y	T	JUG	U	U	FY	S_S9
E.FITS2.2	GCTGTACGGATT	Y	T	EY	U	U	FN	S_S12
E.FITS2.3	CATTATGGCGTG	Y	T	EY	U	U	FY	S_S14
E.FITS2.4	TAACGTGTGTGC	Y	T	EY	U	U	FY	S_S15
E.FITS2.5	TAATACGGATCG	Y	T	PFN	U	U	FN	S_S18
C.FITS2.19	TCATGCTCCATT	N	T	WH	U	U	FY	S_S1
C.FITS2.20	GAGAGCAACAGA	N	T	WH	U	U	FY	S_S2
D.FITS2.17	TTGGCTCTATTC	N	T	ERG	U	U	FY	S_S3
D.FITS2.18	GATTATCGACGA	N	T	ERG	U	U	FY	S_S4
D.FITS2.19	TCATGCTCCATT	N	T	JUG	U	U	FY	S_S8
D.FITS2.20	GAGAGCAACAGA	N	T	JUG	U	U	FY	S_S9
E.FITS2.12	TTGGGTACACGT	N	T	EY	U	U	FN	S_S12
E.FITS2.13	GTCGACAGAGGA	N	T	EY	U	U	FY	S_S14
E.FITS2.14	GTGTTGTCGTGC	N	T	EY	U	U	FY	S_S15
E.FITS2.15	CCACAGATCGAT	N	T	PFN	U	U	FN	S_S18
G.FITS2.1	GAATACCAAGTC	Y	T	WH	U	U	FY	F
G.FITS2.2	GCTGTACGGATT	Y	T	WH	U	U	FN	F
G.FITS2.3	CATTATGGCGTG	Y	T	ERG	U	U	FY	F
G.FITS2.4	TAACGTGTGTGC	Y	T	ERG	U	U	FN	F
G.FITS2.5	TAATACGGATCG	Y	T	JUG	U	U	FN	F
G.FITS2.6	GATGTTCGCTAG	Y	T	JUG	U	U	FY	F
G.FITS2.7	CAGCTCATCAGC	Y	T	EY	U	U	FY	F
G.FITS2.8	GTATCTGCGCGT	Y	T	EY	U	U	FN	F
G.FITS2.9	GTGGAGTCTCAT	Y	T	EY	U	U	FN	F
G.FITS2.10	CCTGCGAAGTAT	Y	T	PFN	U	U	FN	F
G.FITS2.11	TGCAGTCCTCGA	N	T	WH	U	U	FY	F
G.FITS2.12	TTGGGTACACGT	N	T	WH	U	U	FN	F
G.FITS2.13	GTCGACAGAGGA	N	T	ERG	U	U	FY	F
G.FITS2.14	GTGTTGTCGTGC	N	T	ERG	U	U	FN	F
G.FITS2.15	CCACAGATCGAT	N	T	JUG	U	U	FN	F
G.FITS2.16	TATCGACACAAG	N	T	JUG	U	U	FY	F
G.FITS2.17	TTGGCTCTATTC	N	T	EY	U	U	FY	F
G.FITS2.18	GATTATCGACGA	N	T	EY	U	U	FN	F
G.FITS2.19	TCATGCTCCATT	N	T	EY	U	U	FN	F
G.FITS2.20	GAGAGCAACAGA	N	T	PFN	U	U	FN	F
A.FITS2.6	GATGTTCGCTAG	Y	C	NA	W	U	FY	10_S1
F.FITS2.6	GATGTTCGCTAG	Y	C	NA	W	U	FY	10_S2
F.FITS2.7	CAGCTCATCAGC	Y	C	NA	W	U	FY	10_S3
A.FITS2.9	GTGGAGTCTCAT	Y	C	NA	C	U	FY	10_S4
A.FITS2.10	CCTGCGAAGTAT	Y	C	NA	C	U	FY	10_S5
A.FITS2.18	GATTATCGACGA	Y	C	NA	C	U	FY	10_S6
A.FITS2.19	TCATGCTCCATT	Y	C	NA	K	U	FY	10_S7
F.FITS2.8	GTATCTGCGCGT	Y	C	NA	K	U	FY	10_S8
E.FITS2.1	GAATACCAAGTC	Y	C	NA	K	U	FN	10_S9
B.FITS2.6	GATGTTCGCTAG	N	C	NA	W	U	FY	10_S1
B.FITS2.7	CAGCTCATCAGC	N	C	NA	W	U	FY	10_S2
B.FITS2.8	GTATCTGCGCGT	N	C	NA	W	U	FY	10_S3
B.FITS2.9	GTGGAGTCTCAT	N	C	NA	C	U	FY	10_S4
B.FITS2.10	CCTGCGAAGTAT	N	C	NA	C	U	FY	10_S5
B.FITS2.18	GATTATCGACGA	N	C	NA	C	U	FY	10_S6
B.FITS2.19	TCATGCTCCATT	N	C	NA	K	U	FY	10_S7
B.FITS2.20	GAGAGCAACAGA	N	C	NA	K	U	FY	10_S8
E.FITS2.11	TGCAGTCCTCGA	N	C	NA	K	U	FN	10_S9

## Sheet: Mapfile_new_OITS1_withdepth_wit
#SampleID	BarcodeSequence	Epiphyte	Lab_Col_Tub	Tub_Loc	Ecotype	Pathogen	Infected	Replicate
A.Otrad.1	GAATACCAAGTC	Y	L	NA	W	LB	N	1
A.Otrad.2	GCTGTACGGATT	Y	L	NA	C	LB	N	1
A.Otrad.3	CATTATGGCGTG	Y	L	NA	K	LB	N	1
A.Otrad.4	TAACGTGTGTGC	Y	L	NA	W	L	Y	1
A.Otrad.5	TAATACGGATCG	Y	L	NA	C	L	Y	1
H.Otrad.1	TGCAGTCCTCGA	Y	L	NA	K	L	N	1
A.Otrad.12	TTGGGTACACGT	Y	L	NA	W	CB	N	1
A.Otrad.13	GTCGACAGAGGA	Y	L	NA	C	CB	N	1
A.Otrad.14	GTGTTGTCGTGC	Y	L	NA	K	CB	N	1
A.Otrad.15	CCACAGATCGAT	Y	L	NA	W	C	Y	1
C.Otrad.1	GAATACCAAGTC	Y	L	NA	C	C	N	1
C.Otrad.2	GCTGTACGGATT	Y	L	NA	K	C	N	1
A.Otrad.16	TATCGACACAAG	Y	L	NA	W	LB	N	2
A.Otrad.17	TTGGCTCTATTC	Y	L	NA	C	LB	N	2
D.Otrad.1	GAATACCAAGTC	Y	L	NA	K	LB	N	2
D.Otrad.2	GCTGTACGGATT	Y	L	NA	W	L	Y	2
D.Otrad.3	CATTATGGCGTG	Y	L	NA	C	L	Y	2
D.Otrad.4	TAACGTGTGTGC	Y	L	NA	K	L	N	2
D.Otrad.5	TAATACGGATCG	Y	L	NA	W	CB	N	2
D.Otrad.6	GATGTTCGCTAG	Y	L	NA	C	CB	N	2
F.Otrad.2	GCTGTACGGATT	Y	L	NA	K	CB	N	2
F.Otrad.3	CATTATGGCGTG	Y	L	NA	W	C	Y	2
F.Otrad.4	TAACGTGTGTGC	Y	L	NA	C	C	N	2
F.Otrad.5	TAATACGGATCG	Y	L	NA	K	C	N	2
C.Otrad.3	CATTATGGCGTG	Y	L	NA	W	LB	N	3
C.Otrad.4	TAACGTGTGTGC	Y	L	NA	C	LB	N	3
C.Otrad.5	TAATACGGATCG	Y	L	NA	K	LB	N	3
C.Otrad.6	GATGTTCGCTAG	Y	L	NA	W	L	Y	3
C.Otrad.7	CAGCTCATCAGC	Y	L	NA	C	L	Y	3
C.Otrad.8	GTATCTGCGCGT	Y	L	NA	K	L	N	3
E.Otrad.6	GATGTTCGCTAG	Y	L	NA	W	CB	N	3
E.Otrad.7	CAGCTCATCAGC	Y	L	NA	C	CB	N	3
E.Otrad.8	GTATCTGCGCGT	Y	L	NA	K	CB	N	3
E.Otrad.9	GTGGAGTCTCAT	Y	L	NA	W	C	Y	3
E.Otrad.10	CCTGCGAAGTAT	Y	L	NA	C	C	N	3
F.Otrad.1	GAATACCAAGTC	Y	L	NA	K	C	N	3
B.Otrad.1	GAATACCAAGTC	N	L	NA	W	LB	N	1
B.Otrad.2	GCTGTACGGATT	N	L	NA	C	LB	N	1
B.Otrad.3	CATTATGGCGTG	N	L	NA	K	LB	N	1
B.Otrad.4	TAACGTGTGTGC	N	L	NA	W	L	Y	1
B.Otrad.5	TAATACGGATCG	N	L	NA	C	L	Y	1
B.Otrad.11	TGCAGTCCTCGA	N	L	NA	K	L	N	1
B.Otrad.12	TTGGGTACACGT	N	L	NA	W	CB	N	1
B.Otrad.13	GTCGACAGAGGA	N	L	NA	C	CB	N	1
B.Otrad.14	GTGTTGTCGTGC	N	L	NA	K	CB	N	1
B.Otrad.15	CCACAGATCGAT	N	L	NA	W	C	Y	1
C.Otrad.11	TGCAGTCCTCGA	N	L	NA	C	C	N	1
C.Otrad.12	TTGGGTACACGT	N	L	NA	K	C	N	1
B.Otrad.16	TATCGACACAAG	N	L	NA	W	LB	N	2
B.Otrad.17	TTGGCTCTATTC	N	L	NA	C	LB	N	2
D.Otrad.11	TGCAGTCCTCGA	N	L	NA	K	LB	N	2
D.Otrad.12	TTGGGTACACGT	N	L	NA	W	L	Y	2
D.Otrad.13	GTCGACAGAGGA	N	L	NA	C	L	Y	2
D.Otrad.14	GTGTTGTCGTGC	N	L	NA	K	L	N	2
D.Otrad.15	CCACAGATCGAT	N	L	NA	W	CB	N	2
D.Otrad.16	TATCGACACAAG	N	L	NA	C	CB	N	2
F.Otrad.12	TTGGGTACACGT	N	L	NA	K	CB	N	2
F.Otrad.13	GTCGACAGAGGA	N	L	NA	W	C	Y	2
F.Otrad.14	GTGTTGTCGTGC	N	L	NA	C	C	N	2
F.Otrad.15	CCACAGATCGAT	N	L	NA	K	C	N	2
C.Otrad.13	GTCGACAGAGGA	N	L	NA	W	LB	N	3
C.Otrad.14	GTGTTGTCGTGC	N	L	NA	C	LB	N	3
C.Otrad.15	CCACAGATCGAT	N	L	NA	K	LB	N	3
C.Otrad.16	TATCGACACAAG	N	L	NA	W	L	Y	3
C.Otrad.17	TTGGCTCTATTC	N	L	NA	C	L	Y	3
C.Otrad.18	GATTATCGACGA	N	L	NA	K	L	N	3
E.Otrad.16	TATCGACACAAG	N	L	NA	W	CB	N	3
E.Otrad.17	TTGGCTCTATTC	N	L	NA	C	CB	N	3
E.Otrad.18	GATTATCGACGA	N	L	NA	K	CB	N	3
E.Otrad.19	TCATGCTCCATT	N	L	NA	W	C	Y	3
E.Otrad.20	GAGAGCAACAGA	N	L	NA	C	C	N	3
F.Otrad.11	TGCAGTCCTCGA	N	L	NA	K	C	N	3
C.Otrad.9	GTGGAGTCTCAT	Y	T	WH	U	U	FY	S_S1
C.Otrad.10	CCTGCGAAGTAT	Y	T	WH	U	U	FY	S_S2
D.Otrad.7	CAGCTCATCAGC	Y	T	ERG	U	U	FY	S_S3
D.Otrad.8	GTATCTGCGCGT	Y	T	ERG	U	U	FY	S_S4
D.Otrad.9	GTGGAGTCTCAT	Y	T	JUG	U	U	FY	S_S8
D.Otrad.10	CCTGCGAAGTAT	Y	T	JUG	U	U	FY	S_S9
E.Otrad.2	GCTGTACGGATT	Y	T	EY	U	U	FN	S_S12
E.Otrad.3	CATTATGGCGTG	Y	T	EY	U	U	FY	S_S14
E.Otrad.4	TAACGTGTGTGC	Y	T	EY	U	U	FY	S_S15
E.Otrad.5	TAATACGGATCG	Y	T	PFN	U	U	FN	S_S18
C.Otrad.19	TCATGCTCCATT	N	T	WH	U	U	FY	S_S1
C.Otrad.20	GAGAGCAACAGA	N	T	WH	U	U	FY	S_S2
D.Otrad.17	TTGGCTCTATTC	N	T	ERG	U	U	FY	S_S3
D.Otrad.18	GATTATCGACGA	N	T	ERG	U	U	FY	S_S4
D.Otrad.19	TCATGCTCCATT	N	T	JUG	U	U	FY	S_S8
D.Otrad.20	GAGAGCAACAGA	N	T	JUG	U	U	FY	S_S9
E.Otrad.12	TTGGGTACACGT	N	T	EY	U	U	FN	S_S12
E.Otrad.13	GTCGACAGAGGA	N	T	EY	U	U	FY	S_S14
E.Otrad.14	GTGTTGTCGTGC	N	T	EY	U	U	FY	S_S15
E.Otrad.15	CCACAGATCGAT	N	T	PFN	U	U	FN	S_S18
G.Otrad.1	GAATACCAAGTC	Y	T	WH	U	U	FY	F
G.Otrad.2	GCTGTACGGATT	Y	T	WH	U	U	FN	F
G.Otrad.3	CATTATGGCGTG	Y	T	ERG	U	U	FY	F
G.Otrad.4	TAACGTGTGTGC	Y	T	ERG	U	U	FN	F
G.Otrad.5	TAATACGGATCG	Y	T	JUG	U	U	FN	F
G.Otrad.6	GATGTTCGCTAG	Y	T	JUG	U	U	FY	F
G.Otrad.7	CAGCTCATCAGC	Y	T	EY	U	U	FY	F
G.Otrad.8	GTATCTGCGCGT	Y	T	EY	U	U	FN	F
G.Otrad.9	GTGGAGTCTCAT	Y	T	EY	U	U	FN	F
G.Otrad.10	CCTGCGAAGTAT	Y	T	PFN	U	U	FN	F
G.Otrad.11	TGCAGTCCTCGA	N	T	WH	U	U	FY	F
G.Otrad.12	TTGGGTACACGT	N	T	WH	U	U	FN	F
G.Otrad.13	GTCGACAGAGGA	N	T	ERG	U	U	FY	F
G.Otrad.14	GTGTTGTCGTGC	N	T	ERG	U	U	FN	F
G.Otrad.15	CCACAGATCGAT	N	T	JUG	U	U	FN	F
G.Otrad.16	TATCGACACAAG	N	T	JUG	U	U	FY	F
G.Otrad.17	TTGGCTCTATTC	N	T	EY	U	U	FY	F
G.Otrad.18	GATTATCGACGA	N	T	EY	U	U	FN	F
G.Otrad.19	TCATGCTCCATT	N	T	EY	U	U	FN	F
G.Otrad.20	GAGAGCAACAGA	N	T	PFN	U	U	FN	F
A.Otrad.6	GATGTTCGCTAG	Y	C	NA	W	U	FY	10_S1
A.Otrad.7	CAGCTCATCAGC	Y	C	NA	W	U	FY	10_S2
A.Otrad.8	GTATCTGCGCGT	Y	C	NA	W	U	FY	10_S3
A.Otrad.9	GTGGAGTCTCAT	Y	C	NA	C	U	FY	10_S4
A.Otrad.10	CCTGCGAAGTAT	Y	C	NA	C	U	FY	10_S5
A.Otrad.18	GATTATCGACGA	Y	C	NA	C	U	FY	10_S6
A.Otrad.19	TCATGCTCCATT	Y	C	NA	K	U	FY	10_S7
F.Otrad.8	GTATCTGCGCGT	Y	C	NA	K	U	FY	10_S8
E.Otrad.1	GAATACCAAGTC	Y	C	NA	K	U	FN	10_S9
B.Otrad.6	GATGTTCGCTAG	N	C	NA	W	U	FY	10_S1
B.Otrad.7	CAGCTCATCAGC	N	C	NA	W	U	FY	10_S2
B.Otrad.8	GTATCTGCGCGT	N	C	NA	W	U	FY	10_S3
B.Otrad.9	GTGGAGTCTCAT	N	C	NA	C	U	FY	10_S4
B.Otrad.10	CCTGCGAAGTAT	N	C	NA	C	U	FY	10_S5
B.Otrad.18	GATTATCGACGA	N	C	NA	C	U	FY	10_S6
B.Otrad.19	TCATGCTCCATT	N	C	NA	K	U	FY	10_S7
B.Otrad.20	GAGAGCAACAGA	N	C	NA	K	U	FY	10_S8
E.Otrad.11	TGCAGTCCTCGA	N	C	NA	K	U	FN	10_S9

## Sheet: Mapfile_new_OITS2_withdepth_wit
#SampleID	BarcodeSequence	Epiphyte	Lab_Col_Tub	Tub_Loc	Ecotype	Pathogen	Infected	Replicate
A.OITS2.1	GAATACCAAGTC	Y	L	NA	W	LB	N	1
A.OITS2.2	GCTGTACGGATT	Y	L	NA	C	LB	N	1
A.OITS2.3	CATTATGGCGTG	Y	L	NA	K	LB	N	1
A.OITS2.4	TAACGTGTGTGC	Y	L	NA	W	L	Y	1
H.OITS2.9	GTGGAGTCTCAT	Y	L	NA	C	L	Y	1
H.OITS2.1	TGCAGTCCTCGA	Y	L	NA	K	L	N	1
A.OITS2.12	TTGGGTACACGT	Y	L	NA	W	CB	N	1
A.OITS2.13	GTCGACAGAGGA	Y	L	NA	C	CB	N	1
A.OITS2.14	GTGTTGTCGTGC	Y	L	NA	K	CB	N	1
A.OITS2.15	CCACAGATCGAT	Y	L	NA	W	C	Y	1
C.OITS2.1	GAATACCAAGTC	Y	L	NA	C	C	N	1
C.OITS2.2	GCTGTACGGATT	Y	L	NA	K	C	N	1
A.OITS2.16	TATCGACACAAG	Y	L	NA	W	LB	N	2
A.OITS2.17	TTGGCTCTATTC	Y	L	NA	C	LB	N	2
D.OITS2.1	GAATACCAAGTC	Y	L	NA	K	LB	N	2
D.OITS2.2	GCTGTACGGATT	Y	L	NA	W	L	Y	2
D.OITS2.3	CATTATGGCGTG	Y	L	NA	C	L	Y	2
D.OITS2.4	TAACGTGTGTGC	Y	L	NA	K	L	N	2
D.OITS2.5	TAATACGGATCG	Y	L	NA	W	CB	N	2
D.OITS2.6	GATGTTCGCTAG	Y	L	NA	C	CB	N	2
F.OITS2.2	GCTGTACGGATT	Y	L	NA	K	CB	N	2
F.OITS2.3	CATTATGGCGTG	Y	L	NA	W	C	Y	2
F.OITS2.4	TAACGTGTGTGC	Y	L	NA	C	C	N	2
F.OITS2.5	TAATACGGATCG	Y	L	NA	K	C	N	2
C.OITS2.3	CATTATGGCGTG	Y	L	NA	W	LB	N	3
C.OITS2.4	TAACGTGTGTGC	Y	L	NA	C	LB	N	3
C.OITS2.5	TAATACGGATCG	Y	L	NA	K	LB	N	3
C.OITS2.6	GATGTTCGCTAG	Y	L	NA	W	L	Y	3
C.OITS2.7	CAGCTCATCAGC	Y	L	NA	C	L	Y	3
H.OITS2.3	CATTATGGCGTG	Y	L	NA	K	L	N	3
E.OITS2.6	GATGTTCGCTAG	Y	L	NA	W	CB	N	3
E.OITS2.7	CAGCTCATCAGC	Y	L	NA	C	CB	N	3
E.OITS2.8	GTATCTGCGCGT	Y	L	NA	K	CB	N	3
E.OITS2.9	GTGGAGTCTCAT	Y	L	NA	W	C	Y	3
E.OITS2.10	CCTGCGAAGTAT	Y	L	NA	C	C	N	3
F.OITS2.1	GAATACCAAGTC	Y	L	NA	K	C	N	3
B.OITS2.1	GAATACCAAGTC	N	L	NA	W	LB	N	1
B.OITS2.2	GCTGTACGGATT	N	L	NA	C	LB	N	1
B.OITS2.3	CATTATGGCGTG	N	L	NA	K	LB	N	1
B.OITS2.4	TAACGTGTGTGC	N	L	NA	W	L	Y	1
B.OITS2.5	TAATACGGATCG	N	L	NA	C	L	Y	1
B.OITS2.11	TGCAGTCCTCGA	N	L	NA	K	L	N	1
B.OITS2.12	TTGGGTACACGT	N	L	NA	W	CB	N	1
B.OITS2.13	GTCGACAGAGGA	N	L	NA	C	CB	N	1
B.OITS2.14	GTGTTGTCGTGC	N	L	NA	K	CB	N	1
B.OITS2.15	CCACAGATCGAT	N	L	NA	W	C	Y	1
C.OITS2.11	TGCAGTCCTCGA	N	L	NA	C	C	N	1
C.OITS2.12	TTGGGTACACGT	N	L	NA	K	C	N	1
B.OITS2.16	TATCGACACAAG	N	L	NA	W	LB	N	2
B.OITS2.17	TTGGCTCTATTC	N	L	NA	C	LB	N	2
D.OITS2.11	TGCAGTCCTCGA	N	L	NA	K	LB	N	2
D.OITS2.12	TTGGGTACACGT	N	L	NA	W	L	Y	2
D.OITS2.13	GTCGACAGAGGA	N	L	NA	C	L	Y	2
D.OITS2.14	GTGTTGTCGTGC	N	L	NA	K	L	N	2
D.OITS2.15	CCACAGATCGAT	N	L	NA	W	CB	N	2
D.OITS2.16	TATCGACACAAG	N	L	NA	C	CB	N	2
F.OITS2.12	TTGGGTACACGT	N	L	NA	K	CB	N	2
F.OITS2.13	GTCGACAGAGGA	N	L	NA	W	C	Y	2
F.OITS2.14	GTGTTGTCGTGC	N	L	NA	C	C	N	2
F.OITS2.15	CCACAGATCGAT	N	L	NA	K	C	N	2
C.OITS2.13	GTCGACAGAGGA	N	L	NA	W	LB	N	3
C.OITS2.14	GTGTTGTCGTGC	N	L	NA	C	LB	N	3
C.OITS2.15	CCACAGATCGAT	N	L	NA	K	LB	N	3
C.OITS2.16	TATCGACACAAG	N	L	NA	W	L	Y	3
C.OITS2.17	TTGGCTCTATTC	N	L	NA	C	L	Y	3
C.OITS2.18	GATTATCGACGA	N	L	NA	K	L	N	3
E.OITS2.16	TATCGACACAAG	N	L	NA	W	CB	N	3
E.OITS2.17	TTGGCTCTATTC	N	L	NA	C	CB	N	3
E.OITS2.18	GATTATCGACGA	N	L	NA	K	CB	N	3
E.OITS2.19	TCATGCTCCATT	N	L	NA	W	C	Y	3
E.OITS2.20	GAGAGCAACAGA	N	L	NA	C	C	N	3
F.OITS2.11	TGCAGTCCTCGA	N	L	NA	K	C	N	3
C.OITS2.9	GTGGAGTCTCAT	Y	T	WH	U	U	FY	S_S1
C.OITS2.10	CCTGCGAAGTAT	Y	T	WH	U	U	FY	S_S2
D.OITS2.7	CAGCTCATCAGC	Y	T	ERG	U	U	FY	S_S3
D.OITS2.8	GTATCTGCGCGT	Y	T	ERG	U	U	FY	S_S4
D.OITS2.9	GTGGAGTCTCAT	Y	T	JUG	U	U	FY	S_S8
D.OITS2.10	CCTGCGAAGTAT	Y	T	JUG	U	U	FY	S_S9
E.OITS2.2	GCTGTACGGATT	Y	T	EY	U	U	FN	S_S12
E.OITS2.3	CATTATGGCGTG	Y	T	EY	U	U	FY	S_S14
E.OITS2.4	TAACGTGTGTGC	Y	T	EY	U	U	FY	S_S15
E.OITS2.5	TAATACGGATCG	Y	T	PFN	U	U	FN	S_S18
C.OITS2.19	TCATGCTCCATT	N	T	WH	U	U	FY	S_S1
C.OITS2.20	GAGAGCAACAGA	N	T	WH	U	U	FY	S_S2
D.OITS2.17	TTGGCTCTATTC	N	T	ERG	U	U	FY	S_S3
D.OITS2.18	GATTATCGACGA	N	T	ERG	U	U	FY	S_S4
D.OITS2.19	TCATGCTCCATT	N	T	JUG	U	U	FY	S_S8
D.OITS2.20	GAGAGCAACAGA	N	T	JUG	U	U	FY	S_S9
E.OITS2.12	TTGGGTACACGT	N	T	EY	U	U	FN	S_S12
E.OITS2.13	GTCGACAGAGGA	N	T	EY	U	U	FY	S_S14
E.OITS2.14	GTGTTGTCGTGC	N	T	EY	U	U	FY	S_S15
E.OITS2.15	CCACAGATCGAT	N	T	PFN	U	U	FN	S_S18
G.OITS2.1	GAATACCAAGTC	Y	T	WH	U	U	FY	F
G.OITS2.2	GCTGTACGGATT	Y	T	WH	U	U	FN	F
G.OITS2.3	CATTATGGCGTG	Y	T	ERG	U	U	FY	F
G.OITS2.4	TAACGTGTGTGC	Y	T	ERG	U	U	FN	F
G.OITS2.5	TAATACGGATCG	Y	T	JUG	U	U	FN	F
G.OITS2.6	GATGTTCGCTAG	Y	T	JUG	U	U	FY	F
G.OITS2.7	CAGCTCATCAGC	Y	T	EY	U	U	FY	F
G.OITS2.8	GTATCTGCGCGT	Y	T	EY	U	U	FN	F
G.OITS2.9	GTGGAGTCTCAT	Y	T	EY	U	U	FN	F
G.OITS2.10	CCTGCGAAGTAT	Y	T	PFN	U	U	FN	F
G.OITS2.11	TGCAGTCCTCGA	N	T	WH	U	U	FY	F
G.OITS2.12	TTGGGTACACGT	N	T	WH	U	U	FN	F
G.OITS2.13	GTCGACAGAGGA	N	T	ERG	U	U	FY	F
G.OITS2.14	GTGTTGTCGTGC	N	T	ERG	U	U	FN	F
G.OITS2.15	CCACAGATCGAT	N	T	JUG	U	U	FN	F
G.OITS2.16	TATCGACACAAG	N	T	JUG	U	U	FY	F
G.OITS2.17	TTGGCTCTATTC	N	T	EY	U	U	FY	F
G.OITS2.18	GATTATCGACGA	N	T	EY	U	U	FN	F
G.OITS2.19	TCATGCTCCATT	N	T	EY	U	U	FN	F
G.OITS2.20	GAGAGCAACAGA	N	T	PFN	U	U	FN	F
A.OITS2.6	GATGTTCGCTAG	Y	C	NA	W	U	FY	10_S1
F.OITS2.6	GATGTTCGCTAG	Y	C	NA	W	U	FY	10_S2
F.OITS2.7	CAGCTCATCAGC	Y	C	NA	W	U	FY	10_S3
A.OITS2.9	GTGGAGTCTCAT	Y	C	NA	C	U	FY	10_S4
A.OITS2.10	CCTGCGAAGTAT	Y	C	NA	C	U	FY	10_S5
A.OITS2.18	GATTATCGACGA	Y	C	NA	C	U	FY	10_S6
A.OITS2.19	TCATGCTCCATT	Y	C	NA	K	U	FY	10_S7
F.OITS2.8	GTATCTGCGCGT	Y	C	NA	K	U	FY	10_S8
E.OITS2.1	GAATACCAAGTC	Y	C	NA	K	U	FN	10_S9
B.OITS2.6	GATGTTCGCTAG	N	C	NA	W	U	FY	10_S1
B.OITS2.7	CAGCTCATCAGC	N	C	NA	W	U	FY	10_S2
B.OITS2.8	GTATCTGCGCGT	N	C	NA	W	U	FY	10_S3
B.OITS2.9	GTGGAGTCTCAT	N	C	NA	C	U	FY	10_S4
B.OITS2.10	CCTGCGAAGTAT	N	C	NA	C	U	FY	10_S5
B.OITS2.18	GATTATCGACGA	N	C	NA	C	U	FY	10_S6
B.OITS2.19	TCATGCTCCATT	N	C	NA	K	U	FY	10_S7
B.OITS2.20	GAGAGCAACAGA	N	C	NA	K	U	FY	10_S8
E.OITS2.11	TGCAGTCCTCGA	N	C	NA	K	U	FN	10_S9
