# Supplementary material for: Microbial Hub Taxa Link Host and Abiotic Factors to Plant Microbiome Variation
Source: PLoS Biol. 2016 Jan 20;14(1):e1002352. doi: 10.1371/journal.pbio.1002352 (PMC4720289; doi:10.1371/journal.pbio.1002352)
Supplement: S2 File — (XLSX) [file pbio.1002352.s027.xlsx]

## Sheet: Primer Sets
Bacteria - V5/V6/V7
799F
AACMGGATTAGATACCCKG
1192R
ACGTCATCCCCACCTTCC
Bacteria - V3/V4
B341F
CCTACGGGAGGCAGCAG
B806R
GGACTACHVGGGTWTCTAAT
Oomycete ITS1
ITS1-O
CGGAAGGATCATTACCAC
5.8s-O-Rev
AGCCTAGACATCCACTGCTG
Fungi ITS 1
ITS1F
CTTGGTCATTTAGAGGAAGTAA
ITS2
GCTGCGTTCTTCATCGATGC
Oomycete ITS 2
5.8s-O-Fwd-deg
TTGAACGCAYATTGCACTT
ITS4
TCCTCCGCTTATTGATATGC
Fungi ITS 2
fITS7
GTGARTCATCGAATCTTTG
ITS4
TCCTCCGCTTATTGATATGC

## Sheet: SequencingPrimers
Name	Sequencing Primer Sequences	Length
B3-R1	GAGAGCGCAAATACTACCTACGGGAGGCAGCAG	33
B5-R1	ACGACTGCGACTGGCGAACMGGATTAGATACCC	33
FITS1-R1	TCACGCGCAGGCTTGGTCATTTAGAGGAAGTAA	33
FITS2-R1	GTCACGCGTACTGCGTGARTCATCGAATCTTTG	33
OITS1-R1	AGTTCCAGGCTCATGCGGAAGGATCATTACCAC	33
OITS2-R1	CGACACGTGAGGTGTTGAACGCAYATTGCACTT	33
B3-R2	GCACGTGCTGCACGGACTACHVGGGTWTCTAAT	33
B5-R2	CAGCCATTTAGTGTCACGTCATCCCCACCTTCC	33
FITS1-R2	CGTACTGTGGAGAGCTGCGTTCTTCATCGATGC	33
FITS2-R2	GCTACCGTGGTGCTCCTCCGCTTATTGATATGC	33	(This is also the Oomycete ITS2 reverse primer)
OITS1-R2	GCCTGGAGTCATAGAGCCTAGACATCCACTGCTG	34
B3-R3	ATTAGAWACCCBDGTAGTCCGTGCAGCACGTGC	33
B5-R3	GGAAGGTGGGGATGACGTGACACTAAATGGCTG	33
FITS1-R3	GCATCGATGAAGAACGCAGCTCTCCACAGTACG	33
FITS2-R3	GCATATCAATAAGCGGAGGAGCACCACGGTAGC	33	(This is also the Oomycete ITS2 index primer)
OITS1-R3	CAGCAGTGGATGTCTAGGCTCTATGACTCCAGGC	34
R1: Forward sequencing read
R2: Reverse sequencing read
R3: Index sequencing read
B3: Bacterial V3/V4 region
B5: Bacterial V5/V6/V7 region
FITS1: Fungal ITS1 region
FITS2: Fungal ITS2 region
OITS1: Oomycete ITS1 region
OITS2: Oomycete ITS2 region

## Sheet: ForwardAmplificationPrimers
Name	P5	Linker	Primer	Forward Primer Sequences	Length
B3-F	AATGATACGGCGACCACCGAGATCTACAC	GAGAGCGCAAATACTA	CCTACGGGAGGCAGCAG	AATGATACGGCGACCACCGAGATCTACACGAGAGCGCAAATACTACCTACGGGAGGCAGCAG	62
B5-F	AATGATACGGCGACCACCGAGATCTACAC	GACTGCGACTGGCG	AACMGGATTAGATACCCKG	AATGATACGGCGACCACCGAGATCTACACGACTGCGACTGGCGAACMGGATTAGATACCCKG	62
FITS1-F	AATGATACGGCGACCACCGAGATCTACAC	TCACGCGCAGG	CTTGGTCATTTAGAGGAAGTAA	AATGATACGGCGACCACCGAGATCTACACTCACGCGCAGGCTTGGTCATTTAGAGGAAGTAA	62
FITS2-F	AATGATACGGCGACCACCGAGATCTACAC	GTCACGCGTACTGC	GTGARTCATCGAATCTTTG	AATGATACGGCGACCACCGAGATCTACACGTCACGCGTACTGCGTGARTCATCGAATCTTTG	62
OITS1-F	AATGATACGGCGACCACCGAGATCTACAC	AGTTCCAGGCTCATG	CGGAAGGATCATTACCAC	AATGATACGGCGACCACCGAGATCTACACAGTTCCAGGCTCATGCGGAAGGATCATTACCAC	62
OITS2-F	AATGATACGGCGACCACCGAGATCTACAC	CGACACGTGAGGTG	TTGAACGCAYATTGCACTT	AATGATACGGCGACCACCGAGATCTACACCGACACGTGAGGTGTTGAACGCAYATTGCACTT	62

## Sheet: BacV5V6V7
	Reverse Primer Sequences
	1192R Extension Primers
Name	P7	Index	Linker	1192R			Concatenation								Length
B5-1	CAAGCAGAAGACGGCATACGAGAT	TCCCTTGTCTCC	CAGCCATTTAGTGTC	ACGTCATCCCCACCTTCC			CAAGCAGAAGACGGCATACGAGATTCCCTTGTCTCCCAGCCATTTAGTGTCACGTCATCCCCACCTTCC								69
B5-2	CAAGCAGAAGACGGCATACGAGAT	ACGAGACTGATT	CAGCCATTTAGTGTC	ACGTCATCCCCACCTTCC			CAAGCAGAAGACGGCATACGAGATACGAGACTGATTCAGCCATTTAGTGTCACGTCATCCCCACCTTCC								69
B5-3	CAAGCAGAAGACGGCATACGAGAT	ACCGGTATGTAC	CAGCCATTTAGTGTC	ACGTCATCCCCACCTTCC			CAAGCAGAAGACGGCATACGAGATACCGGTATGTACCAGCCATTTAGTGTCACGTCATCCCCACCTTCC								69
B5-4	CAAGCAGAAGACGGCATACGAGAT	TGCATACACTGG	CAGCCATTTAGTGTC	ACGTCATCCCCACCTTCC			CAAGCAGAAGACGGCATACGAGATTGCATACACTGGCAGCCATTTAGTGTCACGTCATCCCCACCTTCC								69
B5-5	CAAGCAGAAGACGGCATACGAGAT	TGGTCAACGATA	CAGCCATTTAGTGTC	ACGTCATCCCCACCTTCC			CAAGCAGAAGACGGCATACGAGATTGGTCAACGATACAGCCATTTAGTGTCACGTCATCCCCACCTTCC								69
B5-6	CAAGCAGAAGACGGCATACGAGAT	ATCGCACAGTAA	CAGCCATTTAGTGTC	ACGTCATCCCCACCTTCC			CAAGCAGAAGACGGCATACGAGATATCGCACAGTAACAGCCATTTAGTGTCACGTCATCCCCACCTTCC								69
B5-7	CAAGCAGAAGACGGCATACGAGAT	GTCGTGTAGCCT	CAGCCATTTAGTGTC	ACGTCATCCCCACCTTCC			CAAGCAGAAGACGGCATACGAGATGTCGTGTAGCCTCAGCCATTTAGTGTCACGTCATCCCCACCTTCC								69
B5-8	CAAGCAGAAGACGGCATACGAGAT	TACAGCGCATAC	CAGCCATTTAGTGTC	ACGTCATCCCCACCTTCC			CAAGCAGAAGACGGCATACGAGATTACAGCGCATACCAGCCATTTAGTGTCACGTCATCCCCACCTTCC								69
B5-9	CAAGCAGAAGACGGCATACGAGAT	ATCCTTTGGTTC	CAGCCATTTAGTGTC	ACGTCATCCCCACCTTCC			CAAGCAGAAGACGGCATACGAGATATCCTTTGGTTCCAGCCATTTAGTGTCACGTCATCCCCACCTTCC								69
B5-10	CAAGCAGAAGACGGCATACGAGAT	AGTCGAACGAGG	CAGCCATTTAGTGTC	ACGTCATCCCCACCTTCC			CAAGCAGAAGACGGCATACGAGATAGTCGAACGAGGCAGCCATTTAGTGTCACGTCATCCCCACCTTCC								69
B5-11	CAAGCAGAAGACGGCATACGAGAT	ACCAGTGACTCA	CAGCCATTTAGTGTC	ACGTCATCCCCACCTTCC			CAAGCAGAAGACGGCATACGAGATACCAGTGACTCACAGCCATTTAGTGTCACGTCATCCCCACCTTCC								69
B5-12	CAAGCAGAAGACGGCATACGAGAT	CCAATACGCCTG	CAGCCATTTAGTGTC	ACGTCATCCCCACCTTCC			CAAGCAGAAGACGGCATACGAGATCCAATACGCCTGCAGCCATTTAGTGTCACGTCATCCCCACCTTCC								69
B5-13	CAAGCAGAAGACGGCATACGAGAT	GCAACACCATCC	CAGCCATTTAGTGTC	ACGTCATCCCCACCTTCC			CAAGCAGAAGACGGCATACGAGATGCAACACCATCCCAGCCATTTAGTGTCACGTCATCCCCACCTTCC								69
B5-14	CAAGCAGAAGACGGCATACGAGAT	AGTCGTGCACAT	CAGCCATTTAGTGTC	ACGTCATCCCCACCTTCC			CAAGCAGAAGACGGCATACGAGATAGTCGTGCACATCAGCCATTTAGTGTCACGTCATCCCCACCTTCC								69
B5-15	CAAGCAGAAGACGGCATACGAGAT	AGTTACGAGCTA	CAGCCATTTAGTGTC	ACGTCATCCCCACCTTCC			CAAGCAGAAGACGGCATACGAGATAGTTACGAGCTACAGCCATTTAGTGTCACGTCATCCCCACCTTCC								69
B5-16	CAAGCAGAAGACGGCATACGAGAT	TTGCGTTAGCAG	CAGCCATTTAGTGTC	ACGTCATCCCCACCTTCC			CAAGCAGAAGACGGCATACGAGATTTGCGTTAGCAGCAGCCATTTAGTGTCACGTCATCCCCACCTTCC								69
B5-17	CAAGCAGAAGACGGCATACGAGAT	TACGAGCCCTAA	CAGCCATTTAGTGTC	ACGTCATCCCCACCTTCC			CAAGCAGAAGACGGCATACGAGATTACGAGCCCTAACAGCCATTTAGTGTCACGTCATCCCCACCTTCC								69
B5-18	CAAGCAGAAGACGGCATACGAGAT	TGTCGCAAATAG	CAGCCATTTAGTGTC	ACGTCATCCCCACCTTCC			CAAGCAGAAGACGGCATACGAGATTGTCGCAAATAGCAGCCATTTAGTGTCACGTCATCCCCACCTTCC								69
B5-19	CAAGCAGAAGACGGCATACGAGAT	ACAATAGACACC	CAGCCATTTAGTGTC	ACGTCATCCCCACCTTCC			CAAGCAGAAGACGGCATACGAGATACAATAGACACCCAGCCATTTAGTGTCACGTCATCCCCACCTTCC								69
B5-20	CAAGCAGAAGACGGCATACGAGAT	TCTCTACCACTC	CAGCCATTTAGTGTC	ACGTCATCCCCACCTTCC			CAAGCAGAAGACGGCATACGAGATTCTCTACCACTCCAGCCATTTAGTGTCACGTCATCCCCACCTTCC								69
Linker region is a nonsense region designed to provide the proper characteristics to the complementary sequencing primers such that they match the characteristics of Illumina sequencing primers P5 and P7
							GTCCCTATTATC
							AACACGGTTTGA
							GTAAACGACTTG
							TCTTCTGCCCTA
							GCCATGTGTGTA

## Sheet: BacV3V4
	Reverse Primer Sequences
x20	806R Extension Primers
Name	P7	Index	Linker	B806R			Concatenation
B3-1	CAAGCAGAAGACGGCATACGAGAT	GAATACCAAGTC	GCACGTGCTGCAC	GGACTACHVGGGTWTCTAAT			CAAGCAGAAGACGGCATACGAGATGAATACCAAGTCGCACGTGCTGCACGGACTACHVGGGTWTCTAAT
B3-2	CAAGCAGAAGACGGCATACGAGAT	GCTGTACGGATT	GCACGTGCTGCAC	GGACTACHVGGGTWTCTAAT			CAAGCAGAAGACGGCATACGAGATGCTGTACGGATTGCACGTGCTGCACGGACTACHVGGGTWTCTAAT
B3-3	CAAGCAGAAGACGGCATACGAGAT	CATTATGGCGTG	GCACGTGCTGCAC	GGACTACHVGGGTWTCTAAT			CAAGCAGAAGACGGCATACGAGATCATTATGGCGTGGCACGTGCTGCACGGACTACHVGGGTWTCTAAT
B3-4	CAAGCAGAAGACGGCATACGAGAT	TAACGTGTGTGC	GCACGTGCTGCAC	GGACTACHVGGGTWTCTAAT			CAAGCAGAAGACGGCATACGAGATTAACGTGTGTGCGCACGTGCTGCACGGACTACHVGGGTWTCTAAT
B3-5	CAAGCAGAAGACGGCATACGAGAT	TAATACGGATCG	GCACGTGCTGCAC	GGACTACHVGGGTWTCTAAT			CAAGCAGAAGACGGCATACGAGATTAATACGGATCGGCACGTGCTGCACGGACTACHVGGGTWTCTAAT
B3-6	CAAGCAGAAGACGGCATACGAGAT	GATGTTCGCTAG	GCACGTGCTGCAC	GGACTACHVGGGTWTCTAAT			CAAGCAGAAGACGGCATACGAGATGATGTTCGCTAGGCACGTGCTGCACGGACTACHVGGGTWTCTAAT
B3-7	CAAGCAGAAGACGGCATACGAGAT	CAGCTCATCAGC	GCACGTGCTGCAC	GGACTACHVGGGTWTCTAAT			CAAGCAGAAGACGGCATACGAGATCAGCTCATCAGCGCACGTGCTGCACGGACTACHVGGGTWTCTAAT
B3-8	CAAGCAGAAGACGGCATACGAGAT	GTATCTGCGCGT	GCACGTGCTGCAC	GGACTACHVGGGTWTCTAAT			CAAGCAGAAGACGGCATACGAGATGTATCTGCGCGTGCACGTGCTGCACGGACTACHVGGGTWTCTAAT
B3-9	CAAGCAGAAGACGGCATACGAGAT	GTGGAGTCTCAT	GCACGTGCTGCAC	GGACTACHVGGGTWTCTAAT			CAAGCAGAAGACGGCATACGAGATGTGGAGTCTCATGCACGTGCTGCACGGACTACHVGGGTWTCTAAT
B3-10	CAAGCAGAAGACGGCATACGAGAT	CCTGCGAAGTAT	GCACGTGCTGCAC	GGACTACHVGGGTWTCTAAT			CAAGCAGAAGACGGCATACGAGATCCTGCGAAGTATGCACGTGCTGCACGGACTACHVGGGTWTCTAAT
B3-11	CAAGCAGAAGACGGCATACGAGAT	TGCAGTCCTCGA	GCACGTGCTGCAC	GGACTACHVGGGTWTCTAAT			CAAGCAGAAGACGGCATACGAGATTGCAGTCCTCGAGCACGTGCTGCACGGACTACHVGGGTWTCTAAT
B3-12	CAAGCAGAAGACGGCATACGAGAT	TTGGGTACACGT	GCACGTGCTGCAC	GGACTACHVGGGTWTCTAAT			CAAGCAGAAGACGGCATACGAGATTTGGGTACACGTGCACGTGCTGCACGGACTACHVGGGTWTCTAAT
B3-13	CAAGCAGAAGACGGCATACGAGAT	GTCGACAGAGGA	GCACGTGCTGCAC	GGACTACHVGGGTWTCTAAT			CAAGCAGAAGACGGCATACGAGATGTCGACAGAGGAGCACGTGCTGCACGGACTACHVGGGTWTCTAAT
B3-14	CAAGCAGAAGACGGCATACGAGAT	GTGTTGTCGTGC	GCACGTGCTGCAC	GGACTACHVGGGTWTCTAAT			CAAGCAGAAGACGGCATACGAGATGTGTTGTCGTGCGCACGTGCTGCACGGACTACHVGGGTWTCTAAT
B3-15	CAAGCAGAAGACGGCATACGAGAT	CCACAGATCGAT	GCACGTGCTGCAC	GGACTACHVGGGTWTCTAAT			CAAGCAGAAGACGGCATACGAGATCCACAGATCGATGCACGTGCTGCACGGACTACHVGGGTWTCTAAT
B3-16	CAAGCAGAAGACGGCATACGAGAT	TATCGACACAAG	GCACGTGCTGCAC	GGACTACHVGGGTWTCTAAT			CAAGCAGAAGACGGCATACGAGATTATCGACACAAGGCACGTGCTGCACGGACTACHVGGGTWTCTAAT
B3-17	CAAGCAGAAGACGGCATACGAGAT	TTGGCTCTATTC	GCACGTGCTGCAC	GGACTACHVGGGTWTCTAAT			CAAGCAGAAGACGGCATACGAGATTTGGCTCTATTCGCACGTGCTGCACGGACTACHVGGGTWTCTAAT
B3-18	CAAGCAGAAGACGGCATACGAGAT	GATTATCGACGA	GCACGTGCTGCAC	GGACTACHVGGGTWTCTAAT			CAAGCAGAAGACGGCATACGAGATGATTATCGACGAGCACGTGCTGCACGGACTACHVGGGTWTCTAAT
B3-19	CAAGCAGAAGACGGCATACGAGAT	TCATGCTCCATT	GCACGTGCTGCAC	GGACTACHVGGGTWTCTAAT			CAAGCAGAAGACGGCATACGAGATTCATGCTCCATTGCACGTGCTGCACGGACTACHVGGGTWTCTAAT
B3-20	CAAGCAGAAGACGGCATACGAGAT	GAGAGCAACAGA	GCACGTGCTGCAC	GGACTACHVGGGTWTCTAAT			CAAGCAGAAGACGGCATACGAGATGAGAGCAACAGAGCACGTGCTGCACGGACTACHVGGGTWTCTAAT
Linker region is a nonsense region designed to provide the proper characteristics to the complementary sequencing primers such that they match the characteristics of Illumina sequencing primers P5 and P7

## Sheet: OITS1
	Reverse Primer Sequences
	5.8s-O Extension Primers
Name	P7	Index	Linker	5.8s-O-Rev			Concatenation
OITS1-1	CAAGCAGAAGACGGCATACGAGAT	TCGGAATTAGAC	GCCTGGAGTCATAG	AGCCTAGACATCCACTGCTG			CAAGCAGAAGACGGCATACGAGATTCGGAATTAGACGCCTGGAGTCATAGAGCCTAGACATCCACTGCTG
OITS1-2	CAAGCAGAAGACGGCATACGAGAT	TGTGAATTCGGA	GCCTGGAGTCATAG	AGCCTAGACATCCACTGCTG			CAAGCAGAAGACGGCATACGAGATTGTGAATTCGGAGCCTGGAGTCATAGAGCCTAGACATCCACTGCTG
OITS1-3	CAAGCAGAAGACGGCATACGAGAT	GGCCAGTTCCTA	GCCTGGAGTCATAG	AGCCTAGACATCCACTGCTG			CAAGCAGAAGACGGCATACGAGATGGCCAGTTCCTAGCCTGGAGTCATAGAGCCTAGACATCCACTGCTG
OITS1-4	CAAGCAGAAGACGGCATACGAGAT	AGTTGAGGCATT	GCCTGGAGTCATAG	AGCCTAGACATCCACTGCTG			CAAGCAGAAGACGGCATACGAGATAGTTGAGGCATTGCCTGGAGTCATAGAGCCTAGACATCCACTGCTG
OITS1-5	CAAGCAGAAGACGGCATACGAGAT	CGGTCAATTGAC	GCCTGGAGTCATAG	AGCCTAGACATCCACTGCTG			CAAGCAGAAGACGGCATACGAGATCGGTCAATTGACGCCTGGAGTCATAGAGCCTAGACATCCACTGCTG
OITS1-6	CAAGCAGAAGACGGCATACGAGAT	GCTCGAAGATTC	GCCTGGAGTCATAG	AGCCTAGACATCCACTGCTG			CAAGCAGAAGACGGCATACGAGATGCTCGAAGATTCGCCTGGAGTCATAGAGCCTAGACATCCACTGCTG
OITS1-7	CAAGCAGAAGACGGCATACGAGAT	CTCACCTAGGAA	GCCTGGAGTCATAG	AGCCTAGACATCCACTGCTG			CAAGCAGAAGACGGCATACGAGATCTCACCTAGGAAGCCTGGAGTCATAGAGCCTAGACATCCACTGCTG
OITS1-8	CAAGCAGAAGACGGCATACGAGAT	ATGATGAGCCTC	GCCTGGAGTCATAG	AGCCTAGACATCCACTGCTG			CAAGCAGAAGACGGCATACGAGATATGATGAGCCTCGCCTGGAGTCATAGAGCCTAGACATCCACTGCTG
OITS1-9	CAAGCAGAAGACGGCATACGAGAT	TATACCGCTGCG	GCCTGGAGTCATAG	AGCCTAGACATCCACTGCTG			CAAGCAGAAGACGGCATACGAGATTATACCGCTGCGGCCTGGAGTCATAGAGCCTAGACATCCACTGCTG
OITS1-10	CAAGCAGAAGACGGCATACGAGAT	GTACGATATGAC	GCCTGGAGTCATAG	AGCCTAGACATCCACTGCTG			CAAGCAGAAGACGGCATACGAGATGTACGATATGACGCCTGGAGTCATAGAGCCTAGACATCCACTGCTG
OITS1-11	CAAGCAGAAGACGGCATACGAGAT	GTGGTGGTTTCC	GCCTGGAGTCATAG	AGCCTAGACATCCACTGCTG			CAAGCAGAAGACGGCATACGAGATGTGGTGGTTTCCGCCTGGAGTCATAGAGCCTAGACATCCACTGCTG
OITS1-12	CAAGCAGAAGACGGCATACGAGAT	AGCTGTCAAGCT	GCCTGGAGTCATAG	AGCCTAGACATCCACTGCTG			CAAGCAGAAGACGGCATACGAGATAGCTGTCAAGCTGCCTGGAGTCATAGAGCCTAGACATCCACTGCTG
OITS1-13	CAAGCAGAAGACGGCATACGAGAT	TACTCGGGAACT	GCCTGGAGTCATAG	AGCCTAGACATCCACTGCTG			CAAGCAGAAGACGGCATACGAGATTACTCGGGAACTGCCTGGAGTCATAGAGCCTAGACATCCACTGCTG
OITS1-14	CAAGCAGAAGACGGCATACGAGAT	CACTCATCATTC	GCCTGGAGTCATAG	AGCCTAGACATCCACTGCTG			CAAGCAGAAGACGGCATACGAGATCACTCATCATTCGCCTGGAGTCATAGAGCCTAGACATCCACTGCTG
OITS1-15	CAAGCAGAAGACGGCATACGAGAT	TATCTATCCTGC	GCCTGGAGTCATAG	AGCCTAGACATCCACTGCTG			CAAGCAGAAGACGGCATACGAGATTATCTATCCTGCGCCTGGAGTCATAGAGCCTAGACATCCACTGCTG
OITS1-16	CAAGCAGAAGACGGCATACGAGAT	ATGTGTGTAGAC	GCCTGGAGTCATAG	AGCCTAGACATCCACTGCTG			CAAGCAGAAGACGGCATACGAGATATGTGTGTAGACGCCTGGAGTCATAGAGCCTAGACATCCACTGCTG
OITS1-17	CAAGCAGAAGACGGCATACGAGAT	GACATTGTCACG	GCCTGGAGTCATAG	AGCCTAGACATCCACTGCTG			CAAGCAGAAGACGGCATACGAGATGACATTGTCACGGCCTGGAGTCATAGAGCCTAGACATCCACTGCTG
OITS1-18	CAAGCAGAAGACGGCATACGAGAT	ATCAGTACTAGG	GCCTGGAGTCATAG	AGCCTAGACATCCACTGCTG			CAAGCAGAAGACGGCATACGAGATATCAGTACTAGGGCCTGGAGTCATAGAGCCTAGACATCCACTGCTG
OITS1-19	CAAGCAGAAGACGGCATACGAGAT	CAGAAATGTGTC	GCCTGGAGTCATAG	AGCCTAGACATCCACTGCTG			CAAGCAGAAGACGGCATACGAGATCAGAAATGTGTCGCCTGGAGTCATAGAGCCTAGACATCCACTGCTG
OITS1-20	CAAGCAGAAGACGGCATACGAGAT	ACGACTGCATAA	GCCTGGAGTCATAG	AGCCTAGACATCCACTGCTG			CAAGCAGAAGACGGCATACGAGATACGACTGCATAAGCCTGGAGTCATAGAGCCTAGACATCCACTGCTG
Linker region is a nonsense region designed to provide the proper characteristics to the complementary sequencing primers such that they match the characteristics of Illumina sequencing primers P5 and P7

## Sheet: FITS1
	Reverse Primer Sequences
	ITS2 Extension Primers
Name	P7	Index	Temp/Null	ITS2			Concatenation
FITS1-1	CAAGCAGAAGACGGCATACGAGAT	GCGTTCTAGCTG	CGTACTGTGGAGA	GCTGCGTTCTTCATCGATGC			CAAGCAGAAGACGGCATACGAGATGCGTTCTAGCTGCGTACTGTGGAGAGCTGCGTTCTTCATCGATGC
FITS1-2	CAAGCAGAAGACGGCATACGAGAT	ATGTCACCGCTG	CGTACTGTGGAGA	GCTGCGTTCTTCATCGATGC			CAAGCAGAAGACGGCATACGAGATATGTCACCGCTGCGTACTGTGGAGAGCTGCGTTCTTCATCGATGC
FITS1-3	CAAGCAGAAGACGGCATACGAGAT	ACTCCTTGTGTT	CGTACTGTGGAGA	GCTGCGTTCTTCATCGATGC			CAAGCAGAAGACGGCATACGAGATACTCCTTGTGTTCGTACTGTGGAGAGCTGCGTTCTTCATCGATGC
FITS1-4	CAAGCAGAAGACGGCATACGAGAT	GATTCCGGCTCA	CGTACTGTGGAGA	GCTGCGTTCTTCATCGATGC			CAAGCAGAAGACGGCATACGAGATGATTCCGGCTCACGTACTGTGGAGAGCTGCGTTCTTCATCGATGC
FITS1-5	CAAGCAGAAGACGGCATACGAGAT	GTCACGGACATT	CGTACTGTGGAGA	GCTGCGTTCTTCATCGATGC			CAAGCAGAAGACGGCATACGAGATGTCACGGACATTCGTACTGTGGAGAGCTGCGTTCTTCATCGATGC
FITS1-6	CAAGCAGAAGACGGCATACGAGAT	GGTGACTAGTTC	CGTACTGTGGAGA	GCTGCGTTCTTCATCGATGC			CAAGCAGAAGACGGCATACGAGATGGTGACTAGTTCCGTACTGTGGAGAGCTGCGTTCTTCATCGATGC
FITS1-7	CAAGCAGAAGACGGCATACGAGAT	GCGAGCGAAGTA	CGTACTGTGGAGA	GCTGCGTTCTTCATCGATGC			CAAGCAGAAGACGGCATACGAGATGCGAGCGAAGTACGTACTGTGGAGAGCTGCGTTCTTCATCGATGC
FITS1-8	CAAGCAGAAGACGGCATACGAGAT	ACTTGGTGTAAG	CGTACTGTGGAGA	GCTGCGTTCTTCATCGATGC			CAAGCAGAAGACGGCATACGAGATACTTGGTGTAAGCGTACTGTGGAGAGCTGCGTTCTTCATCGATGC
FITS1-9	CAAGCAGAAGACGGCATACGAGAT	AACTAGTTCAGG	CGTACTGTGGAGA	GCTGCGTTCTTCATCGATGC			CAAGCAGAAGACGGCATACGAGATAACTAGTTCAGGCGTACTGTGGAGAGCTGCGTTCTTCATCGATGC
FITS1-10	CAAGCAGAAGACGGCATACGAGAT	GCACACCTGATA	CGTACTGTGGAGA	GCTGCGTTCTTCATCGATGC			CAAGCAGAAGACGGCATACGAGATGCACACCTGATACGTACTGTGGAGAGCTGCGTTCTTCATCGATGC
FITS1-11	CAAGCAGAAGACGGCATACGAGAT	GCGACAATTACA	CGTACTGTGGAGA	GCTGCGTTCTTCATCGATGC			CAAGCAGAAGACGGCATACGAGATGCGACAATTACACGTACTGTGGAGAGCTGCGTTCTTCATCGATGC
FITS1-12	CAAGCAGAAGACGGCATACGAGAT	GTATTTCGGACG	CGTACTGTGGAGA	GCTGCGTTCTTCATCGATGC			CAAGCAGAAGACGGCATACGAGATGTATTTCGGACGCGTACTGTGGAGAGCTGCGTTCTTCATCGATGC
FITS1-13	CAAGCAGAAGACGGCATACGAGAT	AGTAGCGGAAGA	CGTACTGTGGAGA	GCTGCGTTCTTCATCGATGC			CAAGCAGAAGACGGCATACGAGATAGTAGCGGAAGACGTACTGTGGAGAGCTGCGTTCTTCATCGATGC
FITS1-14	CAAGCAGAAGACGGCATACGAGAT	GTTAAGCTGACC	CGTACTGTGGAGA	GCTGCGTTCTTCATCGATGC			CAAGCAGAAGACGGCATACGAGATGTTAAGCTGACCCGTACTGTGGAGAGCTGCGTTCTTCATCGATGC
FITS1-15	CAAGCAGAAGACGGCATACGAGAT	ACCCAAGCGTTA	CGTACTGTGGAGA	GCTGCGTTCTTCATCGATGC			CAAGCAGAAGACGGCATACGAGATACCCAAGCGTTACGTACTGTGGAGAGCTGCGTTCTTCATCGATGC
FITS1-16	CAAGCAGAAGACGGCATACGAGAT	AGCAACATTGCA	CGTACTGTGGAGA	GCTGCGTTCTTCATCGATGC			CAAGCAGAAGACGGCATACGAGATAGCAACATTGCACGTACTGTGGAGAGCTGCGTTCTTCATCGATGC
FITS1-17	CAAGCAGAAGACGGCATACGAGAT	GATGTGGTGTTA	CGTACTGTGGAGA	GCTGCGTTCTTCATCGATGC			CAAGCAGAAGACGGCATACGAGATGATGTGGTGTTACGTACTGTGGAGAGCTGCGTTCTTCATCGATGC
FITS1-18	CAAGCAGAAGACGGCATACGAGAT	GTAGAGGTAGAG	CGTACTGTGGAGA	GCTGCGTTCTTCATCGATGC			CAAGCAGAAGACGGCATACGAGATGTAGAGGTAGAGCGTACTGTGGAGAGCTGCGTTCTTCATCGATGC
FITS1-19	CAAGCAGAAGACGGCATACGAGAT	GGTTATTTGGCG	CGTACTGTGGAGA	GCTGCGTTCTTCATCGATGC			CAAGCAGAAGACGGCATACGAGATGGTTATTTGGCGCGTACTGTGGAGAGCTGCGTTCTTCATCGATGC
FITS1-20	CAAGCAGAAGACGGCATACGAGAT	GTGTTAGATGTG	CGTACTGTGGAGA	GCTGCGTTCTTCATCGATGC			CAAGCAGAAGACGGCATACGAGATGTGTTAGATGTGCGTACTGTGGAGAGCTGCGTTCTTCATCGATGC
Linker region is a nonsense region designed to provide the proper characteristics to the complementary sequencing primers such that they match the characteristics of Illumina sequencing primers P5 and P7

## Sheet: Oomy_Fung_ITS2
	Reverse Primer Sequences
	ITS4 Extension Primers
Name	P7	Index	Linker	ITS4		Concatenation
OF2-1	CAAGCAGAAGACGGCATACGAGAT	GTTATCGCATGG	GCTACCGTGGTGC	TCCTCCGCTTATTGATATGC		CAAGCAGAAGACGGCATACGAGATGTTATCGCATGGGCTACCGTGGTGCTCCTCCGCTTATTGATATGC
OF2-2	CAAGCAGAAGACGGCATACGAGAT	AGCTATGTATGG	GCTACCGTGGTGC	TCCTCCGCTTATTGATATGC		CAAGCAGAAGACGGCATACGAGATAGCTATGTATGGGCTACCGTGGTGCTCCTCCGCTTATTGATATGC
OF2-3	CAAGCAGAAGACGGCATACGAGAT	ACGGGTCATCAT	GCTACCGTGGTGC	TCCTCCGCTTATTGATATGC		CAAGCAGAAGACGGCATACGAGATACGGGTCATCATGCTACCGTGGTGCTCCTCCGCTTATTGATATGC
OF2-4	CAAGCAGAAGACGGCATACGAGAT	GATCACGAGAGG	GCTACCGTGGTGC	TCCTCCGCTTATTGATATGC		CAAGCAGAAGACGGCATACGAGATGATCACGAGAGGGCTACCGTGGTGCTCCTCCGCTTATTGATATGC
OF2-5	CAAGCAGAAGACGGCATACGAGAT	GTAAATTCAGGC	GCTACCGTGGTGC	TCCTCCGCTTATTGATATGC		CAAGCAGAAGACGGCATACGAGATGTAAATTCAGGCGCTACCGTGGTGCTCCTCCGCTTATTGATATGC
OF2-6	CAAGCAGAAGACGGCATACGAGAT	AGTGTTTCGGAC	GCTACCGTGGTGC	TCCTCCGCTTATTGATATGC		CAAGCAGAAGACGGCATACGAGATAGTGTTTCGGACGCTACCGTGGTGCTCCTCCGCTTATTGATATGC
OF2-7	CAAGCAGAAGACGGCATACGAGAT	TGGCAAATCTAG	GCTACCGTGGTGC	TCCTCCGCTTATTGATATGC		CAAGCAGAAGACGGCATACGAGATTGGCAAATCTAGGCTACCGTGGTGCTCCTCCGCTTATTGATATGC
OF2-8	CAAGCAGAAGACGGCATACGAGAT	TTAAGACAGTCG	GCTACCGTGGTGC	TCCTCCGCTTATTGATATGC		CAAGCAGAAGACGGCATACGAGATTTAAGACAGTCGGCTACCGTGGTGCTCCTCCGCTTATTGATATGC
OF2-9	CAAGCAGAAGACGGCATACGAGAT	TGGGTCCCACAT	GCTACCGTGGTGC	TCCTCCGCTTATTGATATGC		CAAGCAGAAGACGGCATACGAGATTGGGTCCCACATGCTACCGTGGTGCTCCTCCGCTTATTGATATGC
OF2-10	CAAGCAGAAGACGGCATACGAGAT	AGTTGTAGTCCG	GCTACCGTGGTGC	TCCTCCGCTTATTGATATGC		CAAGCAGAAGACGGCATACGAGATAGTTGTAGTCCGGCTACCGTGGTGCTCCTCCGCTTATTGATATGC
OF2-11	CAAGCAGAAGACGGCATACGAGAT	TCGTCAAACCCG	GCTACCGTGGTGC	TCCTCCGCTTATTGATATGC		CAAGCAGAAGACGGCATACGAGATTCGTCAAACCCGGCTACCGTGGTGCTCCTCCGCTTATTGATATGC
OF2-12	CAAGCAGAAGACGGCATACGAGAT	GTGCAACCAATC	GCTACCGTGGTGC	TCCTCCGCTTATTGATATGC		CAAGCAGAAGACGGCATACGAGATGTGCAACCAATCGCTACCGTGGTGCTCCTCCGCTTATTGATATGC
OF2-13	CAAGCAGAAGACGGCATACGAGAT	CGCTGTGGATTA	GCTACCGTGGTGC	TCCTCCGCTTATTGATATGC		CAAGCAGAAGACGGCATACGAGATCGCTGTGGATTAGCTACCGTGGTGCTCCTCCGCTTATTGATATGC
OF2-14	CAAGCAGAAGACGGCATACGAGAT	ACGATTCGAGTC	GCTACCGTGGTGC	TCCTCCGCTTATTGATATGC		CAAGCAGAAGACGGCATACGAGATACGATTCGAGTCGCTACCGTGGTGCTCCTCCGCTTATTGATATGC
OF2-15	CAAGCAGAAGACGGCATACGAGAT	CTGATCCATCTT	GCTACCGTGGTGC	TCCTCCGCTTATTGATATGC		CAAGCAGAAGACGGCATACGAGATCTGATCCATCTTGCTACCGTGGTGCTCCTCCGCTTATTGATATGC
OF2-16	CAAGCAGAAGACGGCATACGAGAT	TGGTCGCATCGT	GCTACCGTGGTGC	TCCTCCGCTTATTGATATGC		CAAGCAGAAGACGGCATACGAGATTGGTCGCATCGTGCTACCGTGGTGCTCCTCCGCTTATTGATATGC
OF2-17	CAAGCAGAAGACGGCATACGAGAT	GCATCAGAGTTA	GCTACCGTGGTGC	TCCTCCGCTTATTGATATGC		CAAGCAGAAGACGGCATACGAGATGCATCAGAGTTAGCTACCGTGGTGCTCCTCCGCTTATTGATATGC
OF2-18	CAAGCAGAAGACGGCATACGAGAT	GTGGTCATCGTA	GCTACCGTGGTGC	TCCTCCGCTTATTGATATGC		CAAGCAGAAGACGGCATACGAGATGTGGTCATCGTAGCTACCGTGGTGCTCCTCCGCTTATTGATATGC
OF2-19	CAAGCAGAAGACGGCATACGAGAT	CTGAAGGGCGAA	GCTACCGTGGTGC	TCCTCCGCTTATTGATATGC		CAAGCAGAAGACGGCATACGAGATCTGAAGGGCGAAGCTACCGTGGTGCTCCTCCGCTTATTGATATGC
OF2-20	CAAGCAGAAGACGGCATACGAGAT	CGCTCACAGAAT	GCTACCGTGGTGC	TCCTCCGCTTATTGATATGC		CAAGCAGAAGACGGCATACGAGATCGCTCACAGAATGCTACCGTGGTGCTCCTCCGCTTATTGATATGC
OF2-21	CAAGCAGAAGACGGCATACGAGAT	ATTCTCTCACGT	GCTACCGTGGTGC	TCCTCCGCTTATTGATATGC		CAAGCAGAAGACGGCATACGAGATATTCTCTCACGTGCTACCGTGGTGCTCCTCCGCTTATTGATATGC
OF2-22	CAAGCAGAAGACGGCATACGAGAT	CGACTCTAAACG	GCTACCGTGGTGC	TCCTCCGCTTATTGATATGC		CAAGCAGAAGACGGCATACGAGATCGACTCTAAACGGCTACCGTGGTGCTCCTCCGCTTATTGATATGC
OF2-23	CAAGCAGAAGACGGCATACGAGAT	GACTTCATGCGA	GCTACCGTGGTGC	TCCTCCGCTTATTGATATGC		CAAGCAGAAGACGGCATACGAGATGACTTCATGCGAGCTACCGTGGTGCTCCTCCGCTTATTGATATGC
OF2-24	CAAGCAGAAGACGGCATACGAGAT	ACTGATGGCCTC	GCTACCGTGGTGC	TCCTCCGCTTATTGATATGC		CAAGCAGAAGACGGCATACGAGATACTGATGGCCTCGCTACCGTGGTGCTCCTCCGCTTATTGATATGC
OF2-25	CAAGCAGAAGACGGCATACGAGAT	AAGACAGCTATC	GCTACCGTGGTGC	TCCTCCGCTTATTGATATGC		CAAGCAGAAGACGGCATACGAGATAAGACAGCTATCGCTACCGTGGTGCTCCTCCGCTTATTGATATGC
OF2-26	CAAGCAGAAGACGGCATACGAGAT	CGTAGGTAGAGG	GCTACCGTGGTGC	TCCTCCGCTTATTGATATGC		CAAGCAGAAGACGGCATACGAGATCGTAGGTAGAGGGCTACCGTGGTGCTCCTCCGCTTATTGATATGC
OF2-27	CAAGCAGAAGACGGCATACGAGAT	GTCGTCCAAATG	GCTACCGTGGTGC	TCCTCCGCTTATTGATATGC		CAAGCAGAAGACGGCATACGAGATGTCGTCCAAATGGCTACCGTGGTGCTCCTCCGCTTATTGATATGC
OF2-28	CAAGCAGAAGACGGCATACGAGAT	TACACAAGTCGC	GCTACCGTGGTGC	TCCTCCGCTTATTGATATGC		CAAGCAGAAGACGGCATACGAGATTACACAAGTCGCGCTACCGTGGTGCTCCTCCGCTTATTGATATGC
OF2-29	CAAGCAGAAGACGGCATACGAGAT	GCGTCCATGAAT	GCTACCGTGGTGC	TCCTCCGCTTATTGATATGC		CAAGCAGAAGACGGCATACGAGATGCGTCCATGAATGCTACCGTGGTGCTCCTCCGCTTATTGATATGC
OF2-30	CAAGCAGAAGACGGCATACGAGAT	GTAATGCGTAAC	GCTACCGTGGTGC	TCCTCCGCTTATTGATATGC		CAAGCAGAAGACGGCATACGAGATGTAATGCGTAACGCTACCGTGGTGCTCCTCCGCTTATTGATATGC
OF2-31	CAAGCAGAAGACGGCATACGAGAT	GGAATCCGATTA	GCTACCGTGGTGC	TCCTCCGCTTATTGATATGC		CAAGCAGAAGACGGCATACGAGATGGAATCCGATTAGCTACCGTGGTGCTCCTCCGCTTATTGATATGC
OF2-32	CAAGCAGAAGACGGCATACGAGAT	TTCTGAGAGGTA	GCTACCGTGGTGC	TCCTCCGCTTATTGATATGC		CAAGCAGAAGACGGCATACGAGATTTCTGAGAGGTAGCTACCGTGGTGCTCCTCCGCTTATTGATATGC
OF2-33	CAAGCAGAAGACGGCATACGAGAT	GGTTCCATTAGG	GCTACCGTGGTGC	TCCTCCGCTTATTGATATGC		CAAGCAGAAGACGGCATACGAGATGGTTCCATTAGGGCTACCGTGGTGCTCCTCCGCTTATTGATATGC
OF2-34	CAAGCAGAAGACGGCATACGAGAT	GTGTTCCCAGAA	GCTACCGTGGTGC	TCCTCCGCTTATTGATATGC		CAAGCAGAAGACGGCATACGAGATGTGTTCCCAGAAGCTACCGTGGTGCTCCTCCGCTTATTGATATGC
OF2-35	CAAGCAGAAGACGGCATACGAGAT	CCGAGGTATAAT	GCTACCGTGGTGC	TCCTCCGCTTATTGATATGC		CAAGCAGAAGACGGCATACGAGATCCGAGGTATAATGCTACCGTGGTGCTCCTCCGCTTATTGATATGC
OF2-36	CAAGCAGAAGACGGCATACGAGAT	CTCGTGAATGAC	GCTACCGTGGTGC	TCCTCCGCTTATTGATATGC		CAAGCAGAAGACGGCATACGAGATCTCGTGAATGACGCTACCGTGGTGCTCCTCCGCTTATTGATATGC
OF2-37	CAAGCAGAAGACGGCATACGAGAT	ATTGTTCCTACC	GCTACCGTGGTGC	TCCTCCGCTTATTGATATGC		CAAGCAGAAGACGGCATACGAGATATTGTTCCTACCGCTACCGTGGTGCTCCTCCGCTTATTGATATGC
OF2-38	CAAGCAGAAGACGGCATACGAGAT	CCTTGACCGATG	GCTACCGTGGTGC	TCCTCCGCTTATTGATATGC		CAAGCAGAAGACGGCATACGAGATCCTTGACCGATGGCTACCGTGGTGCTCCTCCGCTTATTGATATGC
OF2-39	CAAGCAGAAGACGGCATACGAGAT	CGATAGGCCTTA	GCTACCGTGGTGC	TCCTCCGCTTATTGATATGC		CAAGCAGAAGACGGCATACGAGATCGATAGGCCTTAGCTACCGTGGTGCTCCTCCGCTTATTGATATGC
OF2-40	CAAGCAGAAGACGGCATACGAGAT	GAGAGTCCACTT	GCTACCGTGGTGC	TCCTCCGCTTATTGATATGC		CAAGCAGAAGACGGCATACGAGATGAGAGTCCACTTGCTACCGTGGTGCTCCTCCGCTTATTGATATGC
Linker region is a nonsense region designed to provide the proper characteristics to the complementary sequencing primers such that they match the characteristics of Illumina sequencing primers P5 and P7
